# Supplementary material for: A combination of circulating miRNAs for the early detection of ovarian cancer
Source: Oncotarget. 2017 Sep 6;8(52):89811–23. doi: 10.18632/oncotarget.20688 (PMC5685711; doi:10.18632/oncotarget.20688)
Supplement: Supplementary file 2 [file oncotarget-08-89811-s002.xls]

## Sheet: All_Active_Regions
Gene ID	Heathy_Control_1	Heathy_Control_2	Heathy_Control_3	Heathy_Control_4	Heathy_Control_5	Heathy_Control_6	Early_Cancer_1	Early_Cancer_2	Early_Cancer_3	Early_Cancer_4	Early_Cancer_5	Early_Cancer_6	Advanced_Cancer_1	Advanced_Cancer_2	Advanced_Cancer_3	Advanced_Cancer_4	Advanced_Cancer_5	Advanced_Cancer_6	Advanced_Cancer_7	Advanced_Cancer_8	Accession	Gene Type	Entrez ID	Ensembl ID	Is Active Region	Chromosome	Start	End	Strand	DB Refs
MI0014246_1	0	0	0	0	0	0	0	0	0	0	0	0	0	0	0	0	0	0	0	1	hsa-miR-3198	miRNA	100423025		1	chr22	18246956	18246977	-	miRBase:MI0014246
MI0003663_1	0	0	0	0	0	0	0	0	0	0	0	0	0	0	0	0	0	0	0	0	hsa-miR-648	miRNA	693233	ENSG00000207780	1	chr22	18463694	18463712	-	miRBase:MI0003663
MI0017402_1	0	0	0	0	0	0	0	0	0	0	0	0	0	0	0	0	0	0	0	0	hsa-miR-4761-5p	miRNA	100616414		1	chr22	19951278	19951298	+	miRBase:MI0017402
MI0017402_2	0	0	0	0	0	0	0	0	0	0	0	0	0	0	0	0	0	0	2	0	hsa-miR-4761-3p	miRNA	100616414		1	chr22	19951337	19951357	+	miRBase:MI0017402
MI0000482_1	3	16	7	2	4	5	2	27	8	14	46	15	14	0	3	13	65	2	62	39	hsa-miR-185-5p	miRNA	406961	ENSG00000208023	1	chr22	20020676	20020697	+	miRBase:MI0000482
MI0000482_2	13	18	3	17	0	3	10	22	6	17	44	26	16	11	12	34	20	12	62	8	hsa-miR-185-3p	miRNA	406961	ENSG00000208023	1	chr22	20020711	20020732	+	miRBase:MI0000482
MI0016008_1	0	0	0	0	0	0	0	0	0	0	0	0	0	0	0	0	0	0	0	0	hsa-miR-3618	miRNA	100500860		1	chr22	20073320	20073341	+	miRBase:MI0016008
MI0006443_1	3	0	0	2	0	8	6	12	3	11	9	6	12	5	7	0	0	2	3	7	hsa-miR-1306-5p	miRNA	100302197	ENSG00000221366	1	chr22	20073595	20073616	+	miRBase:MI0006443
MI0006443_2	2	0	0	0	0	0	0	8	0	2	3	2	0	0	0	0	0	0	3	0	hsa-miR-1306-3p	miRNA	100302197	ENSG00000221366	1	chr22	20073635	20073652	+	miRBase:MI0006443
MI0006348_1	0	0	0	0	0	0	0	0	0	0	0	0	0	0	0	0	0	0	0	0	hsa-miR-1286	miRNA	100302118	ENSG00000221039	1	chr22	20236668	20236688	-	miRBase:MI0006348
MI0003664_1	0	0	0	0	0	0	0	0	0	0	0	0	0	0	0	0	0	0	0	0	hsa-miR-649	miRNA	693234	ENSG00000207575	1	chr22	21388480	21388501	-	miRBase:MI0003664
MI0005568_1	2	0	0	2	0	0	6	9	8	12	16	7	7	7	7	0	8	8	16	3	hsa-miR-301b	miRNA	100126318	ENSG00000212102	1	chr22	22007314	22007336	+	miRBase:MI0005568
MI0000748_1	1	5	0	6	1	1	9	7	13	13	42	15	22	18	0	5	6	24	33	19	hsa-miR-130b-5p	miRNA	406920	ENSG00000207751	1	chr22	22007605	22007625	+	miRBase:MI0000748
MI0000748_2	138	103	21	103	66	38	89	207	65	156	299	422	337	47	96	72	192	206	661	186	hsa-miR-130b-3p	miRNA	406920	ENSG00000207751	1	chr22	22007643	22007664	+	miRBase:MI0000748
MI0003665_1	0	0	0	0	0	0	0	0	0	0	0	0	0	0	0	0	0	0	0	0	hsa-miR-650	miRNA	723778	ENSG00000207836	1	chr22	23165285	23165305	+	miRBase:MI0003665
MI0019115_1	0	0	0	0	0	0	0	0	0	0	0	0	0	0	0	0	0	0	0	0	hsa-miR-5571-5p	miRNA			1	chr22	23228471	23228491	+	miRBase:MI0019115
MI0019115_2	0	0	0	0	0	0	0	0	0	0	0	0	0	0	0	0	0	0	0	0	hsa-miR-5571-3p	miRNA			1	chr22	23228511	23228529	+	miRBase:MI0019115
MI0006345_1	0	0	3	0	0	0	0	0	0	0	1	0	5	0	0	0	5	0	0	0	hsa-miR-548j	miRNA	100302262	ENSG00000221760	1	chr22	26951240	26951261	-	miRBase:MI0006345
MI0014247_1	0	0	0	0	0	0	0	0	0	0	0	0	0	0	0	0	0	0	0	0	hsa-miR-3199	miRNA	100423034		1	chr22	28316569	28316591	-	miRBase:MI0014247
MI0014248_1	0	0	0	0	0	0	0	0	0	0	0	0	0	0	0	0	0	0	0	0	hsa-miR-3199	miRNA	100422998		1	chr22	28316523	28316545	+	miRBase:MI0014248
MI0016053_1	0	0	0	0	0	0	0	0	0	0	0	0	0	0	0	0	0	0	0	0	hsa-miR-3653	miRNA	100500833		1	chr22	29729165	29729182	-	miRBase:MI0016053
MI0014249_1	5	0	0	2	2	1	0	3	7	0	9	5	4	4	3	6	6	1	1	0	hsa-miR-3200-5p	miRNA	100422912		1	chr22	31127556	31127577	+	miRBase:MI0014249
MI0014249_2	5	0	3	5	3	0	6	8	2	2	6	2	8	2	12	3	9	6	11	0	hsa-miR-3200-3p	miRNA	100422912		1	chr22	31127597	31127618	+	miRBase:MI0014249
MI0016438_1	2	0	1	5	0	0	0	0	1	0	0	2	2	0	0	0	2	0	1	0	hsa-miR-3928	miRNA	100500901		1	chr22	31556048	31556069	-	miRBase:MI0016438
MI0017405_1	0	0	0	0	0	0	0	0	0	0	0	0	0	0	0	0	0	0	0	0	hsa-miR-4764-3p	miRNA	100616295		1	chr22	33832574	33832595	-	miRBase:MI0017405
MI0017405_2	0	0	0	0	0	0	0	0	0	0	0	0	0	0	0	0	0	0	0	0	hsa-miR-4764-5p	miRNA	100616295		1	chr22	33832626	33832646	-	miRBase:MI0017405
MI0016413_1	3	0	2	8	8	0	3	7	2	0	13	14	64	2	4	1	5	26	13	0	hsa-miR-3909	miRNA	100500826		1	chr22	35731703	35731724	+	miRBase:MI0016413
MI0003682_1	0	0	0	0	0	0	0	0	0	0	0	0	0	0	0	0	0	0	0	0	hsa-miR-658	miRNA	724028	ENSG00000207945	1	chr22	38240294	38240318	-	miRBase:MI0003682
MI0003683_1	0	0	0	0	0	0	0	0	0	0	0	0	0	0	0	0	0	0	0	0	hsa-miR-659-3p	miRNA	724029	ENSG00000207696	1	chr22	38243700	38243721	-	miRBase:MI0003683
MI0003683_2	2	2	0	6	6	0	1	2	0	5	1	0	2	0	3	0	4	1	2	0	hsa-miR-659-5p	miRNA	724029	ENSG00000207696	1	chr22	38243739	38243760	-	miRBase:MI0003683
MI0016901_1	0	0	0	0	0	0	0	0	0	0	0	0	0	0	0	0	0	0	0	0	hsa-miR-4534	miRNA	100616146		1	chr22	38384836	38384852	+	miRBase:MI0016901
MI0017407_1	0	0	0	0	0	0	0	0	0	0	0	0	0	0	0	0	0	0	0	0	hsa-miR-4766-3p	miRNA	100616283		1	chr22	41209897	41209917	-	miRBase:MI0017407
MI0017407_2	0	0	0	0	0	0	1	0	0	0	0	0	0	0	0	0	0	0	0	0	hsa-miR-4766-5p	miRNA	100616283		1	chr22	41209931	41209951	-	miRBase:MI0017407
MI0006428_1	0	0	0	0	0	0	0	0	0	0	0	0	0	0	0	0	0	0	0	0	hsa-miR-1281	miRNA	100302237	ENSG00000221160	1	chr22	41488549	41488565	+	miRBase:MI0006428
MI0000091_1	2	0	0	1	0	0	1	0	3	6	3	0	4	4	0	0	3	1	0	0	hsa-miR-33a-5p	miRNA	407039	ENSG00000207932	1	chr22	42296953	42296973	+	miRBase:MI0000091
MI0000091_2	0	0	0	0	0	0	0	0	0	0	0	0	1	0	0	0	0	0	0	0	hsa-miR-33a-3p	miRNA	407039	ENSG00000207932	1	chr22	42296993	42297014	+	miRBase:MI0000091
MI0016902_1	0	0	0	0	0	0	0	0	0	0	0	0	0	0	0	0	0	0	0	0	hsa-miR-378i	miRNA	100616259		1	chr22	42319275	42319295	-	miRBase:MI0016902
MI0006384_1	0	0	0	1	0	4	0	3	7	1	19	0	0	3	3	2	1	2	2	6	hsa-miR-1249	miRNA	100302149	ENSG00000221598	1	chr22	45596839	45596860	-	miRBase:MI0006384
MI0017403_1	0	0	0	0	0	0	0	0	0	0	0	0	0	0	0	0	0	0	2	0	hsa-miR-4762-5p	miRNA	100616253		1	chr22	46156412	46156432	+	miRBase:MI0017403
MI0017403_2	0	0	0	0	0	0	0	0	0	0	0	0	0	0	0	0	0	0	0	0	hsa-miR-4762-3p	miRNA	100616253		1	chr22	46156452	46156473	+	miRBase:MI0017403
MI0016009_1	0	0	0	0	0	0	0	0	0	0	0	0	0	0	0	0	0	0	0	0	hsa-miR-3619-5p	miRNA	100500828		1	chr22	46486939	46486960	+	miRBase:MI0016009
MI0016009_2	0	0	0	0	0	0	0	0	0	0	0	0	0	0	0	0	4	1	0	0	hsa-miR-3619-3p	miRNA	100500828		1	chr22	46486970	46486991	+	miRBase:MI0016009
MI0000062_1	551	467	338	927	448	663	568	1135	858	3047	4957	1228	1540	697	586	390	1279	2202	3381	5362	hsa-let-7a-5p	miRNA	406883	ENSG00000198986	1	chr22	46508632	46508653	+	miRBase:MI0000062|RFAM:RF00027
MI0000062_2	0	0	0	1	0	0	0	2	0	4	0	5	1	0	0	0	0	0	0	0	hsa-let-7a-3p	miRNA	406883	ENSG00000198986	1	chr22	46508680	46508700	+	miRBase:MI0000062|RFAM:RF00027
MI0017404_1	0	0	0	0	0	0	0	0	0	0	0	0	0	0	0	0	0	0	0	2	hsa-miR-4763-5p	miRNA	100616143		1	chr22	46509464	46509484	+	miRBase:MI0017404
MI0017404_2	0	0	0	0	0	0	0	0	0	0	0	0	0	0	0	0	0	0	0	0	hsa-miR-4763-3p	miRNA	100616143		1	chr22	46509504	46509527	+	miRBase:MI0017404
MI0000063_1	914	785	304	803	538	437	277	1675	932	1754	3498	1671	1273	663	590	839	1751	1886	5054	2903	hsa-let-7b-5p	miRNA	406884	ENSG00000207875	1	chr22	46509571	46509592	+	miRBase:MI0000063|RFAM:RF00027
MI0000063_2	5	3	1	7	0	0	4	0	2	0	15	3	6	5	4	0	0	5	7	3	hsa-let-7b-3p	miRNA	406884	ENSG00000207875	1	chr22	46509625	46509646	+	miRBase:MI0000063|RFAM:RF00027
MI0014250_1	0	0	0	0	0	0	0	0	0	0	0	0	0	0	0	0	0	0	0	0	hsa-miR-3201	miRNA	100422916		1	chr22	48670176	48670192	+	miRBase:MI0014250
MI0016903_1	0	0	0	0	0	0	0	0	0	0	0	0	0	0	0	0	0	0	0	0	hsa-miR-4535	miRNA	100616415		1	chr22	49176143	49176159	+	miRBase:MI0016903
MI0016068_1	0	0	0	0	0	0	0	0	0	0	0	0	0	0	0	0	0	0	0	0	hsa-miR-3667-3p	miRNA	100500882		1	chr22	49937049	49937070	-	miRBase:MI0016068
MI0016068_2	0	0	0	0	0	0	0	0	0	0	0	0	0	0	0	0	0	0	0	0	hsa-miR-3667-5p	miRNA	100500882		1	chr22	49937085	49937106	-	miRBase:MI0016068
MI0006433_1	0	0	0	0	0	0	0	0	0	0	3	2	4	0	0	0	0	0	1	6	hsa-miR-1292	miRNA	100302138	ENSG00000221062	1	chr20	2633425	2633449	+	miRBase:MI0006433
MI0000108_1	0	15	0	0	3	0	0	0	0	0	0	0	0	0	0	0	0	0	0	0	hsa-miR-103a-2-5p	miRNA	406896	ENSG00000199024	1	chr20	3898151	3898173	+	miRBase:MI0000108
MI0000108_2	1766	1204	509	1727	1001	951	973	3272	1367	2972	4008	3419	4682	787	1101	1052	2944	1528	3856	2895	hsa-miR-103a-3p	miRNA	406896	ENSG00000199024	1	chr20	3898188	3898210	+	miRBase:MI0000108
MI0007262_1	0	0	0	0	0	0	0	0	0	0	0	0	0	0	0	0	0	0	0	0	hsa-miR-103b	miRNA	100313885	ENSG00000199024	1	chr20	3898188	3898210	-	miRBase:MI0007262
MI0014237_1	0	0	0	0	0	0	0	0	0	0	0	0	0	0	0	0	0	0	0	0	hsa-miR-3192	miRNA	100422875		1	chr20	18451268	18451290	+	miRBase:MI0014237
MI0003672_1	0	0	0	0	0	0	0	0	0	0	0	0	0	0	0	0	0	0	0	0	hsa-miR-663a	miRNA	724033	ENSG00000207985	1	chr20	26188879	26188900	-	miRBase:MI0003672
MI0014238_1	0	0	0	0	0	0	0	0	0	0	0	0	0	0	0	0	0	0	0	0	hsa-miR-3193	miRNA	100422904		1	chr20	30194989	30195010	+	miRBase:MI0014238
MI0008193_1	0	0	0	0	0	0	0	0	0	0	0	0	0	0	0	0	0	0	0	0	hsa-miR-1825	miRNA	100302183	ENSG00000221667	1	chr20	30825633	30825650	+	miRBase:MI0008193
MI0017395_1	0	0	0	0	0	0	0	2	0	0	0	0	2	1	0	0	0	0	0	0	hsa-miR-4755-5p	miRNA	100616434		1	chr20	32636934	32636955	+	miRBase:MI0017395
MI0017395_2	0	2	0	0	0	0	0	4	0	0	0	0	2	0	0	0	1	0	3	0	hsa-miR-4755-3p	miRNA	100616434		1	chr20	32636968	32636989	+	miRBase:MI0017395
MI0003659_1	0	0	0	0	0	0	0	0	0	0	0	0	0	0	0	0	0	0	0	0	hsa-miR-644a	miRNA	693229	ENSG00000207997	1	chr20	33054190	33054208	+	miRBase:MI0003659
MI0003183_1	0	0	0	0	0	0	0	0	0	0	0	0	2	0	0	0	0	0	0	0	hsa-miR-499a-5p	miRNA	574501	ENSG00000207635	1	chr20	33578211	33578231	+	miRBase:MI0003183
MI0003183_2	0	0	0	0	0	0	0	0	0	0	0	0	0	0	0	0	0	0	3	0	hsa-miR-499a-3p	miRNA	574501	ENSG00000207635	1	chr20	33578248	33578269	+	miRBase:MI0003183
MI0017396_1	0	0	0	0	0	0	0	0	0	0	0	0	0	0	0	0	0	0	0	0	hsa-miR-499b-3p	miRNA	100616134		1	chr20	33578209	33578230	-	miRBase:MI0017396
MI0017396_2	0	0	0	0	0	0	0	0	0	0	0	0	0	0	0	0	0	0	0	0	hsa-miR-499b-5p	miRNA	100616134		1	chr20	33578246	33578266	-	miRBase:MI0017396
MI0006350_1	0	0	0	0	0	0	0	1	0	0	0	0	0	0	0	0	0	0	0	0	hsa-miR-1289	miRNA	100302125	ENSG00000221763	1	chr20	34041812	34041834	-	miRBase:MI0006350
MI0016746_1	0	0	0	0	0	0	0	0	0	0	0	0	0	0	0	0	0	0	0	0	hsa-miR-548o-5p	miRNA	100616190		1	chr20	37145212	37145233	+	miRBase:MI0016746
MI0016746_2	1	0	0	1	0	0	0	9	1	1	3	0	4	2	3	0	2	2	2	3	hsa-miR-548o-3p	miRNA	100616190		1	chr20	37145250	37145271	+	miRBase:MI0016746
MI0016046_1	0	0	0	0	0	0	0	0	0	0	0	0	0	0	0	0	0	0	0	0	hsa-miR-3646	miRNA	100500813		1	chr20	43036817	43036838	+	miRBase:MI0016046
MI0016007_1	0	0	0	0	0	0	0	0	0	0	0	0	0	0	0	0	0	0	0	0	hsa-miR-3617	miRNA	100500897		1	chr20	44333789	44333810	-	miRBase:MI0016007
MI0016006_1	0	0	0	0	0	0	0	0	0	0	0	0	0	0	0	0	0	0	0	0	hsa-miR-3616-5p	miRNA	100500814		1	chr20	45795627	45795648	+	miRBase:MI0016006
MI0016006_2	0	0	0	0	0	0	0	0	0	0	0	0	0	0	0	0	0	0	0	0	hsa-miR-3616-3p	miRNA	100500814		1	chr20	45795668	45795690	+	miRBase:MI0016006
MI0003660_1	0	0	0	0	0	0	0	0	0	0	0	0	0	0	0	0	0	0	0	0	hsa-miR-645	miRNA	693230	ENSG00000208018	1	chr20	49202383	49202401	+	miRBase:MI0003660
MI0006366_1	0	0	0	0	0	0	0	0	0	0	0	0	0	0	0	0	0	0	0	0	hsa-miR-1302	miRNA	100302146	ENSG00000221091	1	chr20	49231226	49231246	-	miRBase:MI0006366
MI0014239_1	0	0	0	0	0	0	0	0	0	0	0	0	0	0	0	0	0	0	0	0	hsa-miR-3194-3p	miRNA	100422889		1	chr20	50069449	50069470	-	miRBase:MI0014239
MI0014239_2	0	0	0	0	0	0	0	0	0	0	0	0	0	2	0	0	1	0	0	0	hsa-miR-3194-5p	miRNA	100422889		1	chr20	50069485	50069505	-	miRBase:MI0014239
MI0017397_1	0	0	0	0	0	0	0	0	0	0	0	0	0	0	0	0	0	0	0	0	hsa-miR-4756-3p	miRNA	100616225		1	chr20	52684957	52684978	-	miRBase:MI0017397
MI0017397_2	0	0	0	0	0	0	0	0	0	0	0	0	0	0	0	0	0	0	0	0	hsa-miR-4756-5p	miRNA	100616225		1	chr20	52684991	52685013	-	miRBase:MI0017397
MI0015865_1	0	0	0	0	0	0	0	0	0	0	0	0	0	0	0	0	0	0	0	0	hsa-miR-4325	miRNA	100422883		1	chr20	55896620	55896637	-	miRBase:MI0015865
MI0016899_1	0	0	0	1	4	0	0	1	0	0	0	3	1	0	0	0	0	2	0	0	hsa-miR-4532	miRNA	100616353		1	chr20	56470455	56470471	+	miRBase:MI0016899
MI0000747_1	0	0	0	0	0	0	0	0	0	0	0	1	0	0	0	9	2	0	0	0	hsa-miR-296-3p	miRNA	407022	ENSG00000207950	1	chr20	57392681	57392702	-	miRBase:MI0000747
MI0000747_2	2	0	0	4	2	0	0	7	3	5	1	4	0	3	0	4	2	2	6	1	hsa-miR-296-5p	miRNA	407022	ENSG00000207950	1	chr20	57392716	57392736	-	miRBase:MI0000747
MI0005523_1	0	0	0	0	0	0	0	0	0	0	0	0	0	0	0	0	0	0	0	0	hsa-miR-298	miRNA	100126296	ENSG00000216031	1	chr20	57393335	57393358	-	miRBase:MI0005523
MI0003661_1	0	0	0	0	0	0	0	0	0	0	0	0	0	0	0	0	0	0	0	0	hsa-miR-646	miRNA	693231	ENSG00000207802	1	chr20	58883592	58883610	+	miRBase:MI0003661
MI0016900_1	0	0	0	0	0	0	0	0	0	0	0	0	0	0	0	0	0	0	0	0	hsa-miR-4533	miRNA	100616362		1	chr20	59053177	59053198	+	miRBase:MI0016900
MI0016794_1	0	0	0	0	0	0	0	0	0	0	0	0	0	0	0	0	0	0	0	0	hsa-miR-548ag	miRNA	100616440		1	chr20	59139623	59139643	+	miRBase:MI0016794
MI0006391_1	0	0	0	0	0	0	0	0	0	0	0	0	0	0	0	0	0	0	0	0	hsa-miR-1257	miRNA	100302168	ENSG00000221417	1	chr20	60528677	60528697	-	miRBase:MI0006391
MI0014240_1	0	0	0	0	0	0	0	0	0	0	0	0	0	0	0	0	0	0	0	0	hsa-miR-3195	miRNA	100422838		1	chr20	60639868	60639884	+	miRBase:MI0014240
MI0017399_1	0	0	0	0	0	0	0	3	0	0	0	0	1	0	0	0	0	0	0	0	hsa-miR-4758-3p	miRNA	100616340		1	chr20	60907546	60907568	-	miRBase:MI0017399
MI0017399_2	0	0	0	0	0	0	0	0	0	0	0	0	0	0	0	0	0	0	0	0	hsa-miR-4758-5p	miRNA	100616340		1	chr20	60907590	60907612	-	miRBase:MI0017399
MI0000651_1	0	0	0	0	0	0	0	0	0	0	0	0	0	0	0	0	0	0	0	0	hsa-miR-1	miRNA	406904	ENSG00000199017	1	chr20	61151558	61151579	+	miRBase:MI0000651|RFAM:RF00103
MI0000451_1	21	4	2	13	1	1	2	7	24	13	132	71	4	59	11	2	3	46	41	1	hsa-miR-133a	miRNA	406923	ENSG00000207764	1	chr20	61162177	61162198	+	miRBase:MI0000451
MI0000445_1	0	0	0	0	0	0	0	0	0	0	0	0	0	0	0	0	0	0	0	0	hsa-miR-124-5p	miRNA	406909	ENSG00000207598	1	chr20	61809866	61809887	+	miRBase:MI0000445
MI0000445_2	0	0	0	0	0	0	0	0	0	0	0	0	0	3	0	0	0	0	0	0	hsa-miR-124-3p	miRNA	406909	ENSG00000207598	1	chr20	61809904	61809923	+	miRBase:MI0000445
MI0014241_1	0	0	0	2	0	0	0	0	0	0	0	2	0	0	0	0	3	1	0	0	hsa-miR-3196	miRNA	100423014		1	chr20	61870140	61870157	+	miRBase:MI0014241
MI0015866_1	3	2	1	0	10	1	1	0	0	0	18	8	13	1	7	0	0	1	8	0	hsa-miR-4326	miRNA	100422945		1	chr20	61918170	61918189	+	miRBase:MI0015866
MI0005763_1	0	0	0	0	0	0	0	0	0	0	0	0	0	0	0	0	0	0	0	0	hsa-miR-941	miRNA	100126329	ENSG00000215946	1	chr20	62550848	62550870	+	miRBase:MI0005763
MI0005765_1	0	0	0	0	0	0	0	0	0	0	0	0	0	0	0	0	0	0	0	0	hsa-miR-941	miRNA	100126352	ENSG00000215926	1	chr20	62551155	62551177	+	miRBase:MI0005765
MI0005766_1	0	0	0	0	0	0	0	0	0	0	0	0	0	0	0	0	0	0	0	0	hsa-miR-941	miRNA	100126330	ENSG00000215926	1	chr20	62551267	62551289	+	miRBase:MI0005766
MI0008335_1	0	0	0	0	0	0	0	0	0	0	0	0	0	0	0	0	0	0	0	0	hsa-miR-1914-3p	miRNA	100302137	ENSG00000223010	1	chr20	62572827	62572848	-	miRBase:MI0008335
MI0008335_2	0	0	0	0	0	0	0	0	0	0	1	0	0	0	0	0	0	0	0	0	hsa-miR-1914-5p	miRNA	100302137	ENSG00000223010	1	chr20	62572864	62572885	-	miRBase:MI0008335
MI0003662_1	0	0	0	0	0	0	0	0	0	0	0	0	0	0	0	0	0	0	0	0	hsa-miR-647	miRNA	693232	ENSG00000207554	1	chr20	62574044	62574064	-	miRBase:MI0003662
MI0016048_1	0	0	0	0	0	0	0	0	0	0	0	5	0	1	0	0	2	2	0	0	hsa-miR-3648	miRNA	100500862		1	chr21	9825859	9825879	+	miRBase:MI0016048
MI0016088_1	0	0	0	0	0	0	0	0	0	0	0	0	0	0	0	0	0	0	0	0	hsa-miR-3687	miRNA	100500815		1	chr21	9826237	9826260	+	miRBase:MI0016088
MI0014242_1	0	0	0	0	0	0	0	0	0	0	0	0	0	0	0	0	0	0	0	0	hsa-miR-3156-5p	miRNA	100423018		1	chr21	14778752	14778773	-	miRBase:MI0014242
MI0014243_1	0	0	0	0	0	0	0	0	0	0	0	0	0	0	0	0	0	0	0	0	hsa-miR-3118	miRNA	100422890		1	chr21	15017105	15017127	-	miRBase:MI0014243
MI0000101_1	12	68	13	32	40	17	39	33	18	20	63	152	72	20	9	49	40	11	29	66	hsa-miR-99a-5p	miRNA	407055	ENSG00000207638	1	chr21	17911421	17911442	+	miRBase:MI0000101|RFAM:RF00104
MI0000101_2	0	0	0	2	0	0	0	0	0	0	0	0	0	0	0	0	0	0	0	0	hsa-miR-99a-3p	miRNA	407055	ENSG00000207638	1	chr21	17911458	17911479	+	miRBase:MI0000101|RFAM:RF00104
MI0000064_1	23	16	19	25	21	26	9	47	43	61	149	76	64	57	13	24	49	62	107	161	hsa-let-7c	miRNA	406885	ENSG00000199030	1	chr21	17912158	17912179	+	miRBase:MI0000064|RFAM:RF00027
MI0000470_1	17	13	12	20	14	6	4	15	10	27	46	91	23	85	8	8	8	16	23	26	hsa-miR-125b-5p	miRNA	406912	ENSG00000207863	1	chr21	17962573	17962594	+	miRBase:MI0000470
MI0000470_2	0	0	0	0	0	0	0	0	0	0	2	0	0	0	3	0	0	0	0	0	hsa-miR-125b-2-3p	miRNA	406912	ENSG00000207863	1	chr21	17962610	17962631	+	miRBase:MI0000470
MI0014244_1	0	0	0	0	0	0	0	0	0	0	0	0	0	0	0	0	0	0	0	0	hsa-miR-548x-3p	miRNA	100422920		1	chr21	20058418	20058437	-	miRBase:MI0014244
MI0014244_2	0	0	0	0	0	0	0	0	0	0	0	0	0	0	0	0	0	0	0	0	hsa-miR-548x-5p	miRNA	100422920		1	chr21	20058453	20058475	-	miRBase:MI0014244
MI0000681_1	8	17	0	6	0	3	5	1	13	20	20	4	26	11	5	0	15	5	45	22	hsa-miR-155-5p	miRNA	406947	ENSG00000207795	1	chr21	26946295	26946317	+	miRBase:MI0000681
MI0000681_2	0	0	0	0	0	0	0	0	0	0	0	0	0	0	0	0	0	0	0	0	hsa-miR-155-3p	miRNA	406947	ENSG00000207795	1	chr21	26946334	26946355	+	miRBase:MI0000681
MI0017400_1	0	0	0	0	0	0	0	0	0	0	0	0	0	0	0	0	0	0	0	0	hsa-miR-4759	miRNA	100616243		1	chr21	28326284	28326304	+	miRBase:MI0017400
MI0015867_1	0	0	0	0	0	0	0	0	0	0	0	0	0	0	0	0	0	0	0	0	hsa-miR-4327	miRNA	100422891		1	chr21	31747668	31747686	-	miRBase:MI0015867
MI0003906_1	0	0	0	0	0	0	0	0	0	0	0	0	0	0	0	0	0	0	0	0	hsa-miR-802	miRNA	768219	ENSG00000211590	1	chr21	37093030	37093052	+	miRBase:MI0003906
MI0017401_1	0	0	0	0	0	0	0	0	0	0	0	0	0	0	0	0	0	0	0	0	hsa-miR-4760-3p	miRNA	100616148		1	chr21	41584286	41584307	-	miRBase:MI0017401
MI0017401_2	0	0	0	0	0	0	0	0	0	0	0	0	0	0	0	0	0	0	0	0	hsa-miR-4760-5p	miRNA	100616148		1	chr21	41584328	41584349	-	miRBase:MI0017401
MI0014245_1	0	0	0	0	0	0	0	0	0	0	0	0	0	0	0	0	0	0	0	0	hsa-miR-3197	miRNA	100423023		1	chr21	42539491	42539513	+	miRBase:MI0014245
MI0019311_1	0	0	0	0	0	0	0	0	0	0	0	0	0	0	0	0	0	0	0	0	hsa-miR-5692b	miRNA			1	chr21	44371096	44371115	-	miRBase:MI0019311
MI0003578_1	0	0	0	0	0	0	0	0	0	0	0	0	0	0	0	0	0	0	0	0	hsa-miR-571	miRNA	693156	ENSG00000207642	1	chr4	344006	344026	+	miRBase:MI0003578
MI0005768_1	0	0	0	0	0	0	0	0	0	0	0	0	0	0	0	0	0	0	0	0	hsa-miR-943	miRNA	100126332	ENSG00000216105	1	chr4	1988130	1988150	-	miRBase:MI0005768
MI0017448_1	0	0	0	0	0	0	0	2	2	0	0	0	0	0	0	0	0	0	3	0	hsa-miR-4800-3p	miRNA	100616358		1	chr4	2251818	2251836	-	miRBase:MI0017448
MI0017448_2	0	0	1	0	0	0	0	0	0	0	0	2	0	0	0	0	0	1	0	0	hsa-miR-4800-5p	miRNA	100616358		1	chr4	2251854	2251874	-	miRBase:MI0017448
MI0016749_1	0	0	0	0	0	0	0	0	0	0	3	1	0	0	0	3	0	1	5	0	hsa-miR-378d	miRNA	100616201		1	chr4	5925006	5925025	-	miRBase:MI0016749
MI0017445_1	0	0	0	0	0	0	0	0	0	0	0	0	0	0	0	0	0	0	0	0	hsa-miR-4798-5p	miRNA	100616471		1	chr4	7312186	7312207	+	miRBase:MI0017445
MI0017445_2	0	0	0	0	0	0	0	0	0	0	0	0	0	0	0	0	0	0	0	0	hsa-miR-4798-3p	miRNA	100616471		1	chr4	7312223	7312244	+	miRBase:MI0017445
MI0015884_1	0	0	0	0	0	0	0	0	0	0	0	0	0	0	0	0	0	0	0	0	hsa-miR-4274	miRNA	100422826		1	chr4	7461818	7461835	+	miRBase:MI0015884
MI0000097_1	0	0	0	0	0	0	0	0	0	0	0	0	0	1	0	0	0	0	0	0	hsa-miR-95	miRNA	407052	ENSG00000207807	1	chr4	8007039	8007060	-	miRBase:MI0000097
MI0006422_1	0	0	0	0	0	0	0	0	0	0	0	0	0	0	0	0	0	0	0	0	hsa-miR-548i	miRNA	100313902	ENSG00000221275	1	chr4	9557878	9557899	-	miRBase:MI0006422
MI0014161_1	0	0	0	0	0	0	0	0	0	0	0	0	0	0	0	0	0	0	0	0	hsa-miR-3138	miRNA	100423011		1	chr4	10080246	10080269	-	miRBase:MI0014161
MI0003579_1	0	0	0	0	0	0	0	0	0	0	0	0	0	0	0	0	0	0	0	0	hsa-miR-572	miRNA	693157	ENSG00000207716	1	chr4	11370511	11370530	+	miRBase:MI0003579
MI0017980_1	0	0	0	0	0	0	0	0	0	0	0	0	0	0	0	0	0	0	0	0	hsa-miR-5091	miRNA			1	chr4	13629499	13629521	+	miRBase:MI0017980
MI0000294_1	0	0	0	0	0	0	0	0	0	0	0	0	2	0	0	0	0	0	1	0	hsa-miR-218-5p	miRNA	407000	ENSG00000207732	1	chr4	20529922	20529942	+	miRBase:MI0000294
MI0000294_2	0	0	0	0	0	0	0	0	0	0	0	0	0	0	0	0	0	0	0	0	hsa-miR-218-1-3p	miRNA	407000	ENSG00000207732	1	chr4	20529965	20529986	+	miRBase:MI0000294
MI0003580_1	0	0	0	0	0	0	0	0	0	0	0	0	0	0	0	0	0	0	0	0	hsa-miR-573	miRNA	693158	ENSG00000207697	1	chr4	24521875	24521898	-	miRBase:MI0003580
MI0015883_1	0	0	0	0	0	0	0	0	0	0	0	0	0	0	0	0	0	0	0	0	hsa-miR-4275	miRNA	100422937		1	chr4	28821214	28821230	+	miRBase:MI0015883
MI0006435_1	0	0	0	0	0	0	0	0	0	0	0	0	0	0	0	0	0	0	0	0	hsa-miR-1255b-5p	miRNA	100302215		1	chr4	36428027	36428048	-	miRBase:MI0006435
MI0017449_1	0	0	0	0	0	0	0	0	0	0	0	0	0	0	0	0	0	0	0	0	hsa-miR-4801	miRNA	100616435		1	chr4	37243533	37243554	-	miRBase:MI0017449
MI0003581_1	0	0	0	0	0	0	0	0	0	0	0	0	0	0	0	0	0	0	0	0	hsa-miR-574-5p	miRNA	693159	ENSG00000207944	1	chr4	38869677	38869699	+	miRBase:MI0003581
MI0003581_2	27	5	8	12	10	5	9	26	12	13	44	62	46	5	8	23	28	36	38	21	hsa-miR-574-3p	miRNA	693159	ENSG00000207944	1	chr4	38869713	38869734	+	miRBase:MI0003581
MI0019151_1	0	0	0	0	0	0	0	0	0	0	0	0	0	0	0	0	0	0	0	0	hsa-miR-5591-5p	miRNA			1	chr4	39413530	39413550	+	miRBase:MI0019151
MI0019151_2	0	0	0	0	0	0	0	0	0	0	0	0	0	0	0	0	0	0	0	0	hsa-miR-5591-3p	miRNA			1	chr4	39413574	39413594	+	miRBase:MI0019151
MI0017450_1	0	0	0	0	0	0	0	0	0	0	0	0	0	0	0	0	0	0	0	0	hsa-miR-4802-3p	miRNA	100616274		1	chr4	40504068	40504090	-	miRBase:MI0017450
MI0017450_2	0	0	0	0	0	0	0	0	0	0	0	0	0	0	0	0	0	0	0	0	hsa-miR-4802-5p	miRNA	100616274		1	chr4	40504103	40504124	-	miRBase:MI0017450
MI0016792_1	0	0	0	0	0	0	0	0	0	0	0	0	0	0	0	0	0	0	1	0	hsa-miR-4449	miRNA	100616436		1	chr4	53578887	53578908	+	miRBase:MI0016792
MI0016793_1	0	0	0	0	0	0	0	0	0	0	0	0	0	0	0	0	0	0	0	0	hsa-miR-548ag	miRNA	100616450		1	chr4	61788341	61788361	+	miRBase:MI0016793
MI0006406_1	0	0	0	0	0	0	0	0	0	0	0	0	16	0	0	0	0	0	0	1	hsa-miR-1269a	miRNA	100302177	ENSG00000221563	1	chr4	67142608	67142629	+	miRBase:MI0006406
MI0016795_1	0	0	0	0	0	0	0	0	0	0	0	0	0	0	0	0	0	0	0	0	hsa-miR-4450	miRNA	100616299		1	chr4	77494725	77494746	+	miRBase:MI0016795
MI0016796_1	0	0	0	0	0	0	0	0	0	0	0	0	0	0	0	0	0	0	0	0	hsa-miR-548ah-5p	miRNA	100616254		1	chr4	77496714	77496733	+	miRBase:MI0016796
MI0016796_2	0	0	0	0	0	0	0	0	0	0	0	0	0	0	0	0	0	0	0	0	hsa-miR-548ah-3p	miRNA	100616254		1	chr4	77496750	77496771	+	miRBase:MI0016796
MI0018004_1	0	0	0	0	0	0	0	0	0	0	0	0	0	0	0	0	0	0	0	0	hsa-miR-5096	miRNA	100616427		1	chr4	79741918	79741938	+	miRBase:MI0018004
MI0003582_1	0	0	0	0	0	0	0	0	0	0	0	0	0	0	0	0	0	0	0	0	hsa-miR-575	miRNA	693160	ENSG00000207746	1	chr4	83674505	83674523	-	miRBase:MI0003582
MI0016797_1	0	0	0	0	0	0	0	0	0	0	0	0	0	0	0	0	0	0	0	0	hsa-miR-4451	miRNA	100616349		1	chr4	86643668	86643684	+	miRBase:MI0016797
MI0016798_1	0	0	0	0	0	0	0	0	0	0	0	0	0	0	0	0	0	0	0	0	hsa-miR-4452	miRNA	100616463		1	chr4	87463638	87463660	-	miRBase:MI0016798
MI0019313_1	0	0	0	0	0	0	0	0	0	0	0	0	0	0	0	0	0	0	0	0	hsa-miR-5705	miRNA			1	chr4	88221657	88221679	-	miRBase:MI0019313
MI0016085_1	0	0	0	0	0	0	0	0	0	0	0	0	0	0	0	0	0	0	0	0	hsa-miR-3684	miRNA	100500867		1	chr4	99918585	99918605	+	miRBase:MI0016085
MI0006389_1	0	0	0	0	0	0	0	0	0	0	0	2	0	3	0	0	0	0	0	3	hsa-miR-1255a	miRNA	100313827	ENSG00000221265	1	chr4	102251522	102251544	-	miRBase:MI0006389
MI0003583_1	3	9	0	1	2	0	0	2	0	4	8	6	16	2	2	4	4	11	7	12	hsa-miR-576-5p	miRNA	693161	ENSG00000207988	1	chr4	110409869	110409890	+	miRBase:MI0003583
MI0003583_2	0	0	0	0	0	0	0	0	0	0	0	0	0	0	0	0	0	0	0	0	hsa-miR-576-3p	miRNA	693161	ENSG00000207988	1	chr4	110409908	110409929	+	miRBase:MI0003583
MI0005775_1	0	0	0	0	0	0	0	0	0	0	0	0	0	0	0	0	0	0	0	0	hsa-miR-297	miRNA	100126354	ENSG00000215961	1	chr4	111781780	111781800	-	miRBase:MI0005775
MI0000775_1	0	0	0	0	0	0	0	0	0	0	0	0	0	0	0	0	0	0	0	0	hsa-miR-367-3p	miRNA	442912	ENSG00000199169	1	chr4	113569033	113569054	-	miRBase:MI0000775
MI0000775_2	0	0	0	0	0	0	0	0	0	0	0	0	0	0	0	0	0	0	0	0	hsa-miR-367-5p	miRNA	442912	ENSG00000199169	1	chr4	113569071	113569092	-	miRBase:MI0000775
MI0000774_1	0	0	0	0	0	0	0	0	0	0	0	0	0	0	0	0	0	0	0	0	hsa-miR-302d-3p	miRNA	442896	ENSG00000199145	1	chr4	113569162	113569184	-	miRBase:MI0000774
MI0000774_2	0	0	0	0	0	0	0	0	0	0	0	0	0	0	0	0	0	0	0	0	hsa-miR-302d-5p	miRNA	442896	ENSG00000199145	1	chr4	113569201	113569222	-	miRBase:MI0000774
MI0000738_1	0	0	0	0	0	0	0	0	0	0	0	0	0	0	0	0	0	0	0	0	hsa-miR-302a-3p	miRNA	407028	ENSG00000207927	1	chr4	113569342	113569364	-	miRBase:MI0000738
MI0000738_2	0	0	0	0	0	0	0	0	0	0	0	0	0	0	0	0	0	0	0	0	hsa-miR-302a-5p	miRNA	407028	ENSG00000207927	1	chr4	113569380	113569402	-	miRBase:MI0000738
MI0000773_1	0	0	0	0	0	0	0	0	0	0	0	0	0	0	0	0	0	0	0	0	hsa-miR-302c-3p	miRNA	442895	ENSG00000199102	1	chr4	113569522	113569544	-	miRBase:MI0000773
MI0000773_2	0	0	0	0	0	0	0	0	0	0	0	0	0	0	0	0	0	0	0	0	hsa-miR-302c-5p	miRNA	442895	ENSG00000199102	1	chr4	113569558	113569579	-	miRBase:MI0000773
MI0000772_1	0	0	0	0	0	0	0	0	0	0	0	0	0	0	0	0	0	0	0	0	hsa-miR-302b-3p	miRNA	442894	ENSG00000199058	1	chr4	113569645	113569667	-	miRBase:MI0000772
MI0000772_2	0	0	0	0	0	0	0	0	0	0	0	0	0	0	0	0	0	0	0	0	hsa-miR-302b-5p	miRNA	442894	ENSG00000199058	1	chr4	113569682	113569703	-	miRBase:MI0000772
MI0006373_1	0	0	0	0	0	0	0	0	0	0	0	0	0	0	0	0	0	0	0	0	hsa-miR-1243	miRNA	100302188		1	chr4	114028023	114028044	+	miRBase:MI0006373
MI0003584_1	0	0	0	0	0	0	0	0	0	0	0	0	0	0	0	0	0	0	0	0	hsa-miR-577	miRNA	693162	ENSG00000207931	1	chr4	115577930	115577950	+	miRBase:MI0003584
MI0009983_1	0	0	0	0	0	0	0	0	0	0	0	0	0	0	0	0	0	0	0	0	hsa-miR-1973	miRNA	100302290		1	chr4	117220906	117220924	+	miRBase:MI0009983
MI0010488_1	0	0	0	0	0	0	0	0	0	0	0	0	0	0	0	0	0	0	0	0	hsa-miR-2054	miRNA	100302267		1	chr4	126428414	126428436	+	miRBase:MI0010488
MI0014162_1	0	0	0	0	0	0	0	2	0	0	0	0	0	0	0	0	0	0	0	0	hsa-miR-3139	miRNA	100423017		1	chr4	144264622	144264644	+	miRBase:MI0014162
MI0006395_1	0	0	0	0	0	0	0	0	0	0	0	0	0	0	0	0	0	0	0	0	hsa-miR-548g-3p	miRNA	100302252	ENSG00000221369	1	chr4	148265795	148265816	-	miRBase:MI0006395
MI0006395_2	0	0	0	0	0	0	0	0	0	0	0	0	0	0	0	0	0	0	0	0	hsa-miR-548g-5p	miRNA	100302252	ENSG00000221369	1	chr4	148265833	148265855	-	miRBase:MI0006395
MI0017446_1	0	0	0	0	0	0	0	0	0	0	0	0	0	0	0	0	0	0	0	0	hsa-miR-4799-5p	miRNA	100616246		1	chr4	148703755	148703776	+	miRBase:MI0017446
MI0017446_2	0	0	0	0	0	0	0	0	0	0	0	0	0	0	0	0	0	0	0	0	hsa-miR-4799-3p	miRNA	100616246		1	chr4	148703790	148703811	+	miRBase:MI0017446
MI0014163_1	0	0	0	0	0	0	0	0	0	0	0	0	0	0	0	0	0	0	0	0	hsa-miR-3140-3p	miRNA	100422896		1	chr4	153410488	153410509	-	miRBase:MI0014163
MI0014163_2	0	0	0	0	0	0	0	0	0	0	0	0	0	0	0	0	0	0	0	0	hsa-miR-3140-5p	miRNA	100422896		1	chr4	153410537	153410557	-	miRBase:MI0014163
MI0016799_1	0	0	0	0	0	0	0	0	0	0	0	0	0	0	0	0	0	0	0	0	hsa-miR-4453	miRNA	100616193		1	chr4	153457584	153457603	+	miRBase:MI0016799
MI0016089_1	2	0	1	1	2	0	0	0	5	0	2	0	7	0	7	0	7	1	7	5	hsa-miR-3688-3p	miRNA	100500881		1	chr4	160049966	160049987	-	miRBase:MI0016089
MI0016089_2	0	0	0	0	0	0	0	0	0	0	0	0	0	0	0	0	0	0	0	0	hsa-miR-3688-5p	miRNA	100500881		1	chr4	160050012	160050032	-	miRBase:MI0016089
MI0017447_1	0	0	0	0	0	0	0	0	0	0	0	0	0	0	0	0	0	0	0	0	hsa-miR-3688-5p	miRNA	100616303		1	chr4	160049968	160049988	+	miRBase:MI0017447
MI0017447_2	2	0	1	1	2	0	0	0	5	0	2	0	7	0	7	0	7	1	7	5	hsa-miR-3688-3p	miRNA	100616303		1	chr4	160050013	160050034	+	miRBase:MI0017447
MI0016800_1	0	0	0	0	0	0	0	0	0	0	0	0	0	0	0	0	0	0	0	0	hsa-miR-4454	miRNA	100616234		1	chr4	164014759	164014778	-	miRBase:MI0016800
MI0003585_1	0	0	0	0	0	0	0	0	0	0	0	0	0	0	0	0	0	0	0	0	hsa-miR-578	miRNA	693163	ENSG00000207559	1	chr4	166307454	166307474	+	miRBase:MI0003585
MI0014164_1	0	0	0	0	0	0	0	0	0	0	0	0	0	0	0	0	0	0	0	0	hsa-miR-548t-5p	miRNA	100422849		1	chr4	174189320	174189340	+	miRBase:MI0014164
MI0014164_2	0	0	0	0	0	0	0	0	0	0	0	0	0	0	0	0	0	0	0	0	hsa-miR-548t-3p	miRNA	100422849		1	chr4	174189356	174189380	+	miRBase:MI0014164
MI0015882_1	0	0	0	0	0	0	0	0	0	0	0	0	0	0	0	0	0	0	0	0	hsa-miR-4276	miRNA	100423042		1	chr4	175344956	175344972	+	miRBase:MI0015882
MI0006372_1	0	0	0	0	0	0	0	0	0	0	0	0	0	0	0	0	0	0	0	0	hsa-miR-1305	miRNA	100302270	ENSG00000221227	1	chr4	183090496	183090517	+	miRBase:MI0006372
MI0016602_1	0	0	0	0	0	0	0	0	0	0	0	0	0	0	0	0	0	0	0	0	hsa-miR-3945	miRNA	100500818		1	chr4	185772220	185772242	-	miRBase:MI0016602
MI0016801_1	0	0	0	0	0	0	0	0	0	0	0	0	0	0	0	0	0	0	0	0	hsa-miR-4455	miRNA	100616111		1	chr4	185859575	185859591	-	miRBase:MI0016801
MI0016802_1	0	0	0	0	0	0	0	0	0	0	0	0	0	0	0	0	0	0	0	0	hsa-miR-4456	miRNA	100616381		1	chr5	535976	535992	-	miRBase:MI0016802
MI0017262_1	0	0	0	0	0	0	0	0	2	0	0	0	0	0	0	0	0	0	0	0	hsa-miR-4635	miRNA	100616479		1	chr5	1063019	1063039	-	miRBase:MI0017262
MI0016803_1	0	0	0	0	0	0	0	0	0	0	0	0	0	0	0	0	0	0	0	0	hsa-miR-4457	miRNA	100616235		1	chr5	1309429	1309450	-	miRBase:MI0016803
MI0015886_1	0	0	0	0	0	0	0	0	0	0	0	0	0	0	0	0	0	0	0	0	hsa-miR-4277	miRNA	100422966		1	chr5	1708953	1708973	-	miRBase:MI0015886
MI0015888_1	0	0	0	0	0	0	0	0	0	0	0	0	0	0	0	0	0	0	0	0	hsa-miR-4278	miRNA	100422999		1	chr5	6827976	6827993	-	miRBase:MI0015888
MI0016804_1	0	0	0	0	0	0	0	0	0	0	0	0	0	0	0	0	0	0	0	0	hsa-miR-4458	miRNA	100616142		1	chr5	8461046	8461064	+	miRBase:MI0016804
MI0017263_1	0	0	0	0	0	0	0	0	0	0	0	0	0	0	0	0	0	0	0	0	hsa-miR-4636	miRNA	100616326		1	chr5	9053977	9053998	-	miRBase:MI0017263
MI0017264_1	0	0	0	0	0	0	0	0	0	0	0	0	0	0	0	0	0	0	0	0	hsa-miR-4637	miRNA	100616271		1	chr5	14826041	14826062	-	miRBase:MI0017264
MI0005562_1	4	6	0	1	3	0	0	3	0	0	0	9	0	6	0	0	0	6	2	1	hsa-miR-887	miRNA	100126347	ENSG00000216077	1	chr5	15935338	15935359	+	miRBase:MI0005562
MI0015887_1	0	0	0	0	0	0	0	0	0	0	0	0	0	0	0	0	0	0	0	0	hsa-miR-4279	miRNA	100422874		1	chr5	31936218	31936233	-	miRBase:MI0015887
MI0003586_1	0	0	0	0	0	0	0	0	0	0	0	0	0	0	0	0	0	0	0	0	hsa-miR-579	miRNA	693164	ENSG00000207956	1	chr5	32394498	32394520	-	miRBase:MI0003586
MI0003587_1	0	0	0	0	0	0	0	2	0	0	0	0	0	0	0	0	0	0	5	0	hsa-miR-580	miRNA	693165	ENSG00000207756	1	chr5	36148009	36148030	-	miRBase:MI0003587
MI0016050_1	0	0	0	0	0	0	0	0	0	0	0	0	0	0	0	0	0	0	0	0	hsa-miR-3650	miRNA	100500824		1	chr5	38557642	38557660	-	miRBase:MI0016050
MI0003588_1	0	1	0	0	0	0	0	0	0	0	0	0	0	0	0	0	0	0	0	0	hsa-miR-581	miRNA	693166	ENSG00000207627	1	chr5	53247394	53247414	-	miRBase:MI0003588
MI0016805_1	0	0	0	0	0	0	0	0	0	0	0	0	0	0	0	0	0	0	0	0	hsa-miR-4459	miRNA	100616233		1	chr5	53371390	53371411	-	miRBase:MI0016805
MI0001648_1	0	0	0	0	0	0	0	58	0	0	0	1	0	2	0	0	0	0	0	0	hsa-miR-449a	miRNA	554213	ENSG00000198983	1	chr5	54466414	54466435	-	miRBase:MI0001648
MI0003673_1	0	0	0	0	0	0	0	2	0	0	0	0	0	0	0	0	0	0	0	0	hsa-miR-449b-3p	miRNA	693123	ENSG00000207728	1	chr5	54466495	54466516	-	miRBase:MI0003673
MI0003673_2	0	0	0	0	0	0	0	17	0	0	0	0	0	0	0	0	0	0	0	0	hsa-miR-449b-5p	miRNA	693123	ENSG00000207728	1	chr5	54466534	54466555	-	miRBase:MI0003673
MI0003823_1	0	0	0	0	0	0	0	0	0	0	0	0	0	0	0	0	0	0	0	0	hsa-miR-449c-3p	miRNA	100313923	ENSG00000251856	1	chr5	54468103	54468125	-	miRBase:MI0003823
MI0003823_2	0	0	0	0	0	0	0	181	0	0	0	0	0	0	0	0	0	0	0	0	hsa-miR-449c-5p	miRNA	100313923	ENSG00000251856	1	chr5	54468141	54468165	-	miRBase:MI0003823
MI0019291_1	0	0	0	0	0	0	0	0	0	0	0	0	0	0	0	0	0	0	0	0	hsa-miR-5687	miRNA			1	chr5	54804687	54804708	-	miRBase:MI0019291
MI0016780_1	0	0	0	0	0	0	0	0	0	0	0	0	0	0	0	0	0	0	0	0	hsa-miR-548ae	miRNA	100616339		1	chr5	57825874	57825894	-	miRBase:MI0016780
MI0003589_1	5	5	3	13	2	0	0	10	3	0	29	4	160	4	7	0	16	7	12	6	hsa-miR-582-3p	miRNA	693167	ENSG00000202601	1	chr5	58999456	58999477	-	miRBase:MI0003589
MI0003589_2	0	4	0	2	0	0	0	0	1	0	0	0	17	0	0	0	0	2	0	0	hsa-miR-582-5p	miRNA	693167	ENSG00000202601	1	chr5	58999492	58999514	-	miRBase:MI0003589
MI0017451_1	0	0	0	0	0	0	0	0	0	0	0	0	0	0	0	0	0	0	0	0	hsa-miR-4803	miRNA	100616377		1	chr5	71465303	71465323	+	miRBase:MI0017451
MI0017452_1	0	0	0	0	0	0	0	0	0	0	0	0	0	0	0	0	0	0	0	0	hsa-miR-4804-5p	miRNA	100616152		1	chr5	72174427	72174447	+	miRBase:MI0017452
MI0017452_2	0	0	0	0	0	0	0	0	0	0	0	0	0	0	0	0	0	1	0	0	hsa-miR-4804-3p	miRNA	100616152		1	chr5	72174462	72174482	+	miRBase:MI0017452
MI0016995_1	0	0	0	0	0	0	0	0	0	0	0	0	0	0	0	0	0	0	0	0	hsa-miR-3977	miRNA	100616297		1	chr5	82135976	82135998	+	miRBase:MI0016995
MI0015997_1	0	0	0	0	0	0	0	0	0	0	0	4	0	0	2	0	0	0	0	0	hsa-miR-3607-5p	miRNA	100500805		1	chr5	85916325	85916346	+	miRBase:MI0015997
MI0015997_2	0	0	0	0	0	0	0	0	0	0	0	0	0	0	0	0	0	0	0	0	hsa-miR-3607-3p	miRNA	100500805		1	chr5	85916364	85916383	+	miRBase:MI0015997
MI0015889_1	0	0	0	0	0	0	0	0	0	0	0	0	0	0	0	0	0	0	0	0	hsa-miR-4280	miRNA	100422887		1	chr5	86410741	86410761	-	miRBase:MI0015889
MI0000467_1	0	0	0	0	0	0	0	0	0	0	0	0	0	0	0	0	0	0	0	0	hsa-miR-9-3p	miRNA	407047	ENSG00000207570	1	chr5	87962684	87962705	-	miRBase:MI0000467
MI0000467_2	1	0	3	0	0	0	0	0	0	2	5	0	0	0	1	0	0	0	1	0	hsa-miR-9-5p	miRNA	407047	ENSG00000207570	1	chr5	87962720	87962742	-	miRBase:MI0000467
MI0016061_1	0	0	0	0	0	0	0	0	0	0	0	0	0	0	0	0	0	0	0	0	hsa-miR-3660	miRNA	100500825		1	chr5	89312458	89312478	-	miRBase:MI0016061
MI0011284_1	0	0	0	5	0	0	0	0	1	0	1	0	4	0	0	0	0	0	1	0	hsa-miR-2277-3p	miRNA	100313887	ENSG00000251725	1	chr5	92956416	92956436	-	miRBase:MI0011284
MI0011284_2	0	6	0	1	4	0	0	9	1	3	3	4	0	2	0	0	4	2	0	3	hsa-miR-2277-5p	miRNA	100313887	ENSG00000251725	1	chr5	92956454	92956477	-	miRBase:MI0011284
MI0003590_1	0	0	0	0	0	0	0	0	0	0	0	0	0	0	0	0	0	0	0	0	hsa-miR-583	miRNA	693168	ENSG00000207578	1	chr5	95414857	95414877	+	miRBase:MI0003590
MI0006420_1	0	0	0	0	0	0	0	0	0	0	0	0	0	0	0	0	0	0	0	0	hsa-miR-548p	miRNA	100313832	ENSG00000221263	1	chr5	100152202	100152223	-	miRBase:MI0006420
MI0006376_1	0	0	0	0	0	0	0	0	0	0	0	0	0	0	0	0	0	0	0	0	hsa-miR-548f	miRNA	100313883	ENSG00000221436	1	chr5	109849545	109849563	-	miRBase:MI0006376
MI0015974_1	0	0	0	0	0	0	0	0	0	0	0	0	0	0	0	0	0	0	0	0	hsa-miR-1244	miRNA	100422885		1	chr5	118310335	118310360	+	miRBase:MI0015974
MI0019314_1	1	0	0	0	0	0	0	0	0	0	2	0	0	0	0	0	0	0	0	0	hsa-miR-5706	miRNA			1	chr5	118490341	118490362	+	miRBase:MI0019314
MI0017260_1	0	0	0	0	0	0	0	0	0	0	0	0	0	0	0	0	0	0	0	0	hsa-miR-4633-5p	miRNA	100616175		1	chr5	128433395	128433414	+	miRBase:MI0017260
MI0017260_2	0	0	0	0	0	0	0	0	0	0	0	0	0	0	0	0	0	0	0	0	hsa-miR-4633-3p	miRNA	100616175		1	chr5	128433430	128433451	+	miRBase:MI0017260
MI0016806_1	0	0	0	0	0	0	0	0	0	0	0	0	0	0	0	0	0	0	0	0	hsa-miR-4460	miRNA	100616325		1	chr5	128732808	128732829	-	miRBase:MI0016806
MI0016592_1	0	0	0	0	0	0	0	0	0	0	0	0	0	0	0	0	0	0	0	0	hsa-miR-3936	miRNA	100500865		1	chr5	131701205	131701226	-	miRBase:MI0016592
MI0006351_1	0	0	0	0	0	0	0	1	0	0	0	0	0	0	0	0	0	0	0	0	hsa-miR-1289	miRNA	100302134	ENSG00000221287	1	chr5	132763307	132763329	-	miRBase:MI0006351
MI0016062_1	0	0	0	0	0	0	0	0	0	4	0	2	0	0	0	0	0	3	0	0	hsa-miR-3661	miRNA	100500905		1	chr5	133561468	133561489	+	miRBase:MI0016062
MI0016807_1	0	0	0	0	0	0	0	0	0	0	0	0	0	0	0	0	0	0	0	0	hsa-miR-4461	miRNA	100616209		1	chr5	134263774	134263796	+	miRBase:MI0016807
MI0019288_1	0	0	0	0	0	0	0	0	0	0	0	0	0	0	0	0	0	0	0	0	hsa-miR-5692c	miRNA			1	chr5	135138685	135138706	-	miRBase:MI0019288
MI0005532_1	29	53	11	23	21	16	20	30	17	39	37	110	86	37	30	14	22	9	48	26	hsa-miR-874	miRNA	100126343	ENSG00000216009	1	chr5	136983271	136983292	-	miRBase:MI0005532
MI0016055_1	0	0	0	0	0	0	0	0	0	0	0	0	0	0	0	0	0	0	0	0	hsa-miR-3655	miRNA	100500820		1	chr5	140027429	140027449	+	miRBase:MI0016055
MI0018176_1	0	0	0	0	0	0	0	0	0	0	0	0	0	0	0	0	0	0	0	0	hsa-miR-5197-5p	miRNA			1	chr5	143059451	143059473	+	miRBase:MI0018176
MI0018176_2	0	0	0	0	0	0	0	0	0	0	0	0	0	0	0	0	0	0	0	0	hsa-miR-5197-3p	miRNA			1	chr5	143059488	143059510	+	miRBase:MI0018176
MI0003591_1	0	4	0	0	0	0	0	0	0	0	0	0	0	0	0	0	0	0	0	0	hsa-miR-584-3p	miRNA	693169	ENSG00000207714	1	chr5	148441897	148441918	-	miRBase:MI0003591
MI0003591_2	200	362	110	237	176	153	207	270	135	437	967	787	383	243	337	44	204	396	994	498	hsa-miR-584-5p	miRNA	693169	ENSG00000207714	1	chr5	148441936	148441957	-	miRBase:MI0003591
MI0000459_1	0	0	0	0	0	0	0	0	2	0	0	0	1	0	0	0	0	0	0	0	hsa-miR-143-5p	miRNA	406935	ENSG00000208035	1	chr5	148808507	148808528	+	miRBase:MI0000459
MI0000459_2	592	1305	216	2104	908	197	246	1878	815	911	4445	2243	11299	885	450	1117	1351	1925	1853	1132	hsa-miR-143-3p	miRNA	406935	ENSG00000208035	1	chr5	148808541	148808561	+	miRBase:MI0000459
MI0000461_1	1	3	4	19	10	1	4	33	13	0	20	16	44	21	1	6	7	28	5	15	hsa-miR-145-5p	miRNA	406937	ENSG00000207700	1	chr5	148810224	148810246	+	miRBase:MI0000461
MI0000461_2	0	0	0	1	0	0	0	1	0	0	0	0	0	0	0	0	0	0	0	0	hsa-miR-145-3p	miRNA	406937	ENSG00000207700	1	chr5	148810262	148810283	+	miRBase:MI0000461
MI0000786_1	3	6	2	4	0	0	1	3	0	1	3	4	10	0	5	7	5	0	2	4	hsa-miR-378a-5p	miRNA	494327	ENSG00000199047	1	chr5	149112392	149112413	+	miRBase:MI0000786
MI0000786_2	549	722	241	446	370	214	504	710	350	790	663	1539	1514	378	313	485	775	376	1452	271	hsa-miR-378a-3p	miRNA	494327	ENSG00000199047	1	chr5	149112430	149112450	+	miRBase:MI0000786
MI0006356_1	0	0	1	0	9	3	0	7	2	5	16	15	5	0	3	10	12	10	13	23	hsa-miR-1294	miRNA	100302181	ENSG00000221430	1	chr5	153726713	153726734	+	miRBase:MI0006356
MI0014165_1	0	0	0	0	0	0	0	0	0	0	0	0	0	0	0	0	0	0	0	0	hsa-miR-3141	miRNA	100422950		1	chr5	153975605	153975623	-	miRBase:MI0014165
MI0006370_1	0	0	0	0	0	0	0	0	0	0	0	0	0	0	0	0	0	0	0	0	hsa-miR-1303	miRNA	100302284	ENSG00000221552	1	chr5	154065387	154065408	+	miRBase:MI0006370
MI0016808_1	0	0	0	0	0	0	0	0	0	0	0	0	0	0	0	0	0	0	0	0	hsa-miR-378h	miRNA	100616306		1	chr5	154209026	154209046	+	miRBase:MI0016808
MI0014166_1	0	0	0	0	0	0	0	0	0	0	0	0	0	0	0	0	0	0	0	0	hsa-miR-3142	miRNA	100422938		1	chr5	159901457	159901478	+	miRBase:MI0014166
MI0000477_1	730	2006	315	1058	628	552	462	1270	1319	3428	5014	6216	1538	476	425	1496	2179	1797	4965	6103	hsa-miR-146a-5p	miRNA	406938	ENSG00000207936	1	chr5	159912379	159912400	+	miRBase:MI0000477
MI0000477_2	0	0	0	0	0	0	0	0	0	0	0	0	0	0	0	0	0	0	0	0	hsa-miR-146a-3p	miRNA	406938	ENSG00000207936	1	chr5	159912415	159912436	+	miRBase:MI0000477
MI0000109_1	1766	1204	508	1727	1001	951	973	3272	1367	2972	4003	3419	4682	787	1101	1052	2943	1528	3856	2894	hsa-miR-103a-3p	miRNA	406895	ENSG00000199035	1	chr5	167987909	167987931	-	miRBase:MI0000109
MI0007261_1	0	0	0	0	0	0	0	0	0	0	0	0	0	0	0	0	0	0	0	0	hsa-miR-103b	miRNA	100313904	ENSG00000199035	1	chr5	167987909	167987931	+	miRBase:MI0007261
MI0000295_1	0	0	0	0	0	0	0	0	0	0	0	0	0	0	0	0	0	0	0	0	hsa-miR-218-2-3p	miRNA	407001	ENSG00000207739	1	chr5	168195173	168195194	-	miRBase:MI0000295
MI0000295_2	0	0	0	0	0	0	0	0	0	0	0	0	2	0	0	0	0	0	1	0	hsa-miR-218-5p	miRNA	407001	ENSG00000207739	1	chr5	168195216	168195236	-	miRBase:MI0000295
MI0003592_1	0	0	0	0	0	0	0	0	0	0	0	0	0	0	0	0	0	0	0	0	hsa-miR-585	miRNA	693170	ENSG00000207619	1	chr5	168690620	168690638	-	miRBase:MI0003592
MI0016750_1	0	0	0	0	0	0	0	0	0	0	0	0	0	0	0	0	0	0	0	0	hsa-miR-378e	miRNA	100616498		1	chr5	169455549	169455567	+	miRBase:MI0016750
MI0016416_1	3	0	0	0	0	0	0	0	0	0	0	0	0	0	3	0	2	0	6	0	hsa-miR-3912	miRNA	100500831		1	chr5	170813682	170813702	-	miRBase:MI0016416
MI0017869_1	0	0	0	0	0	0	0	0	0	0	0	0	0	0	0	0	0	0	0	0	hsa-miR-5003-5p	miRNA			1	chr5	172089190	172089212	+	miRBase:MI0017869
MI0017869_2	0	0	0	0	0	0	0	0	0	1	0	0	1	0	0	0	0	0	0	0	hsa-miR-5003-3p	miRNA			1	chr5	172089225	172089245	+	miRBase:MI0017869
MI0017261_1	0	0	0	0	0	0	0	0	0	0	0	0	0	0	0	0	0	0	0	0	hsa-miR-4634	miRNA	100616202		1	chr5	174178746	174178764	+	miRBase:MI0017261
MI0003814_1	0	0	0	0	0	0	0	0	0	0	0	3	0	0	0	0	0	0	1	0	hsa-miR-1271-5p	miRNA	100302203	ENSG00000221464	1	chr5	175794963	175794984	+	miRBase:MI0003814
MI0003814_2	0	0	0	0	0	0	0	0	0	0	0	0	0	0	0	0	0	0	0	0	hsa-miR-1271-3p	miRNA	100302203	ENSG00000221464	1	chr5	175794999	175795020	+	miRBase:MI0003814
MI0015885_1	0	0	0	0	0	0	0	0	0	0	0	0	0	0	0	0	0	0	0	0	hsa-miR-4281	miRNA	100422962		1	chr5	176056450	176056467	-	miRBase:MI0015885
MI0006319_1	2	5	0	0	0	0	0	0	0	3	0	0	0	0	1	3	0	0	0	0	hsa-miR-1229	miRNA	100302156	ENSG00000221394	1	chr5	179225278	179225300	-	miRBase:MI0006319
MI0000802_1	0	0	0	4	0	2	0	2	0	6	7	2	6	0	1	0	2	0	8	7	hsa-miR-340-3p	miRNA	442908	ENSG00000198995	1	chr5	179442319	179442340	-	miRBase:MI0000802
MI0000802_2	18	5	11	36	14	2	8	32	29	19	63	20	175	26	23	8	38	26	60	20	hsa-miR-340-5p	miRNA	442908	ENSG00000198995	1	chr5	179442361	179442382	-	miRBase:MI0000802
MI0017265_1	2	0	0	0	2	0	0	0	5	0	0	1	0	0	0	0	0	2	0	0	hsa-miR-4638-3p	miRNA	100616342		1	chr5	180649577	180649599	-	miRBase:MI0017265
MI0017265_2	0	0	0	0	0	0	0	0	0	0	0	0	0	0	0	0	0	0	0	0	hsa-miR-4638-5p	miRNA	100616342		1	chr5	180649612	180649632	-	miRBase:MI0017265
MI0015868_1	0	0	0	0	0	0	0	0	0	0	0	0	0	0	0	0	0	0	0	0	hsa-miR-4261	miRNA	100422929		1	chr2	10332750	10332765	-	miRBase:MI0015868
MI0016768_1	0	0	0	0	0	0	0	0	0	0	0	0	0	0	0	0	0	0	0	0	hsa-miR-4429	miRNA	100616469		1	chr2	11680778	11680797	-	miRBase:MI0016768
MI0014141_1	0	0	0	0	0	0	0	0	0	0	1	0	0	0	0	0	0	0	0	0	hsa-miR-548s	miRNA	100422862		1	chr2	11907621	11907643	+	miRBase:MI0014141
MI0015872_1	0	0	0	0	0	0	0	0	0	0	0	0	0	0	0	0	0	0	0	0	hsa-miR-4262	miRNA	100422996		1	chr2	11977069	11977085	-	miRBase:MI0015872
MI0016082_1	0	0	0	0	0	0	0	0	0	0	0	0	0	0	0	0	0	0	0	0	hsa-miR-3681-5p	miRNA	100500884		1	chr2	12339264	12339285	+	miRBase:MI0016082
MI0016082_2	0	0	0	0	0	0	0	0	0	0	0	0	0	0	0	0	0	0	0	0	hsa-miR-3681-3p	miRNA	100500884		1	chr2	12339300	12339321	+	miRBase:MI0016082
MI0014142_1	0	0	0	0	0	0	0	0	0	0	0	0	0	0	0	0	0	0	0	0	hsa-miR-3125	miRNA	100422986		1	chr2	12877502	12877521	+	miRBase:MI0014142
MI0017398_1	0	0	0	0	0	0	0	0	0	0	0	0	0	0	0	0	0	0	0	0	hsa-miR-4757-5p	miRNA	100616307		1	chr2	19548200	19548222	+	miRBase:MI0017398
MI0017398_2	0	0	0	0	0	0	0	0	0	0	0	0	3	0	0	0	2	0	0	0	hsa-miR-4757-3p	miRNA	100616307		1	chr2	19548237	19548258	+	miRBase:MI0017398
MI0003815_1	1	11	1	2	5	4	0	5	4	5	7	5	9	4	7	0	9	2	11	17	hsa-miR-1301	miRNA	100302246	ENSG00000221445	1	chr2	25551520	25551543	-	miRBase:MI0003815
MI0015876_1	0	0	0	0	0	0	0	0	0	0	0	0	0	0	0	0	0	0	0	0	hsa-miR-4263	miRNA	100422965		1	chr2	28219289	28219306	+	miRBase:MI0015876
MI0003564_1	0	0	0	0	0	0	0	0	0	0	0	0	0	0	0	0	0	0	0	0	hsa-miR-558	miRNA	693143	ENSG00000207653	1	chr2	32757280	32757298	+	miRBase:MI0003564
MI0017406_1	0	0	0	0	0	0	0	0	0	0	0	0	0	0	0	0	0	0	0	0	hsa-miR-4765	miRNA	100616219		1	chr2	32860367	32860388	+	miRBase:MI0017406
MI0016769_1	0	0	0	0	0	0	0	0	0	0	0	0	0	0	0	0	0	0	0	0	hsa-miR-4430	miRNA	100616136		1	chr2	33643586	33643603	+	miRBase:MI0016769
MI0016770_1	0	0	0	0	0	0	0	0	0	0	0	0	0	0	0	0	0	0	0	0	hsa-miR-548ad	miRNA	100616475		1	chr2	35696519	35696540	+	miRBase:MI0016770
MI0003565_1	0	0	0	0	0	0	0	0	0	0	0	0	0	0	0	0	0	0	0	0	hsa-miR-559	miRNA	693144	ENSG00000207923	1	chr2	47604829	47604849	+	miRBase:MI0003565
MI0016771_1	0	0	0	0	0	0	0	0	0	0	0	0	0	0	0	0	0	0	0	0	hsa-miR-4431	miRNA	100616431		1	chr2	52929726	52929747	-	miRBase:MI0016771
MI0016083_1	0	0	0	0	0	0	0	0	0	0	0	0	0	0	0	0	0	0	0	0	hsa-miR-3682-3p	miRNA	100500850		1	chr2	54076273	54076293	-	miRBase:MI0016083
MI0016083_2	0	0	0	0	0	0	0	0	0	0	0	0	0	0	0	0	0	0	0	0	hsa-miR-3682-5p	miRNA	100500850		1	chr2	54076307	54076328	-	miRBase:MI0016083
MI0000293_1	0	0	0	0	0	0	0	0	0	0	0	0	0	0	0	0	0	0	0	0	hsa-miR-217	miRNA	406999	ENSG00000207548	1	chr2	56210155	56210177	-	miRBase:MI0000293
MI0000292_1	0	2	0	0	0	0	0	2	2	0	0	0	0	0	0	0	0	0	0	0	hsa-miR-216a	miRNA	406998	ENSG00000207798	1	chr2	56216155	56216176	-	miRBase:MI0000292
MI0005569_1	0	0	0	0	0	0	0	0	0	0	0	0	0	0	0	0	0	0	0	0	hsa-miR-216b	miRNA	100126319	ENSG00000211520	1	chr2	56227899	56227920	-	miRBase:MI0005569
MI0016772_1	0	0	0	0	0	0	0	0	0	0	0	0	0	0	0	0	0	0	0	0	hsa-miR-4432	miRNA	100616473		1	chr2	60614497	60614516	-	miRBase:MI0016772
MI0018171_1	0	0	0	0	0	0	0	0	0	0	0	0	0	0	0	0	0	0	0	4	hsa-miR-5192	miRNA			1	chr2	62433017	62433038	+	miRBase:MI0018171
MI0016773_1	0	0	0	0	0	0	0	0	0	0	0	0	0	0	0	0	0	0	0	5	hsa-miR-4433-5p	miRNA	100616265		1	chr2	64567904	64567924	+	miRBase:MI0016773
MI0016773_2	0	0	0	0	0	0	0	0	0	0	0	0	0	0	0	0	0	0	0	0	hsa-miR-4433-3p	miRNA	100616265		1	chr2	64567943	64567963	+	miRBase:MI0016773
MI0016774_1	0	0	0	0	0	0	0	0	0	0	0	0	0	0	0	0	0	0	0	0	hsa-miR-4434	miRNA	100616419		1	chr2	64752654	64752671	+	miRBase:MI0016774
MI0017422_1	0	0	0	0	0	0	0	0	0	0	0	0	0	0	0	0	0	0	0	0	hsa-miR-4778-3p	miRNA	100616464		1	chr2	66585389	66585410	-	miRBase:MI0017422
MI0017422_2	0	0	0	0	0	0	0	0	0	0	0	0	0	0	0	0	0	0	0	0	hsa-miR-4778-5p	miRNA	100616464		1	chr2	66585429	66585450	-	miRBase:MI0017422
MI0014143_1	0	0	0	0	0	0	0	0	0	0	0	0	0	0	0	0	0	0	0	0	hsa-miR-3126-5p	miRNA	100423030		1	chr2	69330823	69330844	+	miRBase:MI0014143
MI0014143_2	0	0	0	0	0	0	0	0	0	0	0	0	0	0	0	0	0	0	0	0	hsa-miR-3126-3p	miRNA	100423030		1	chr2	69330859	69330880	+	miRBase:MI0014143
MI0006347_1	0	0	0	0	0	0	0	0	0	0	0	0	0	0	0	0	0	0	0	0	hsa-miR-1285-3p	miRNA	100302268	ENSG00000221238	1	chr2	70480065	70480086	-	miRBase:MI0006347
MI0017866_1	0	0	0	0	0	0	0	0	0	0	0	0	0	0	0	0	0	0	0	0	hsa-miR-5000-5p	miRNA			1	chr2	75317962	75317983	+	miRBase:MI0017866
MI0017866_2	0	0	0	0	0	0	0	0	0	0	0	0	0	0	0	0	0	0	0	0	hsa-miR-5000-3p	miRNA			1	chr2	75318000	75318021	+	miRBase:MI0017866
MI0015877_1	0	0	0	0	0	0	0	0	0	0	0	0	0	0	0	0	0	0	0	0	hsa-miR-4264	miRNA	100422888		1	chr2	79876459	79876475	-	miRBase:MI0015877
MI0017423_1	0	0	0	0	0	0	0	0	0	0	0	0	0	0	0	0	0	0	0	0	hsa-miR-4779	miRNA	100616159		1	chr2	86420160	86420181	-	miRBase:MI0017423
MI0017412_1	0	0	0	0	0	0	0	0	0	0	0	0	0	0	0	0	0	0	0	0	hsa-miR-4771	miRNA	100616370		1	chr2	87421953	87421973	+	miRBase:MI0017412
MI0016775_1	1	0	0	2	0	0	5	3	3	2	9	4	2	2	0	5	3	10	15	8	hsa-miR-4435	miRNA	100616499		1	chr2	87929283	87929304	+	miRBase:MI0016775
MI0017424_1	0	0	0	0	0	0	0	0	0	0	0	0	0	0	0	0	0	0	0	0	hsa-miR-4780	miRNA	100616447		1	chr2	88382047	88382068	-	miRBase:MI0017424
MI0016776_1	0	0	0	0	0	0	0	0	0	0	0	0	0	0	0	0	0	0	0	0	hsa-miR-4436a	miRNA	100616399		1	chr2	89111939	89111959	+	miRBase:MI0016776
MI0014144_1	0	0	0	0	0	0	0	0	0	0	0	0	0	0	0	0	0	0	0	0	hsa-miR-3127-5p	miRNA	100422928		1	chr2	97464025	97464047	+	miRBase:MI0014144
MI0014144_2	0	0	0	0	0	0	0	0	0	0	0	0	0	0	2	0	0	0	0	0	hsa-miR-3127-3p	miRNA	100422928		1	chr2	97464061	97464082	+	miRBase:MI0014144
MI0019303_1	0	0	0	0	0	0	0	0	0	0	0	0	2	0	0	0	0	0	0	0	hsa-miR-5696	miRNA			1	chr2	101925915	101925936	+	miRBase:MI0019303
MI0017414_1	1	0	0	2	0	0	0	0	0	0	1	0	0	0	0	0	0	2	3	0	hsa-miR-4772-5p	miRNA	100616157		1	chr2	103048760	103048781	+	miRBase:MI0017414
MI0017414_2	1	0	0	10	0	0	0	2	1	0	3	0	8	0	0	0	0	3	2	1	hsa-miR-4772-3p	miRNA	100616157		1	chr2	103048796	103048817	+	miRBase:MI0017414
MI0015869_1	0	0	0	0	0	0	0	0	0	0	0	0	0	0	0	0	0	0	0	0	hsa-miR-4265	miRNA	100422863		1	chr2	109757956	109757974	-	miRBase:MI0015869
MI0015870_1	0	0	0	0	0	0	0	0	0	0	0	0	0	0	0	0	0	0	0	0	hsa-miR-4266	miRNA	100423027		1	chr2	109930037	109930052	-	miRBase:MI0015870
MI0015871_1	0	0	0	0	0	0	0	0	0	0	0	0	0	0	0	0	0	0	0	0	hsa-miR-4267	miRNA	100422994		1	chr2	110827594	110827609	-	miRBase:MI0015871
MI0017425_1	0	0	0	0	0	0	0	0	0	0	0	0	0	0	0	0	0	0	0	0	hsa-miR-4436b-3p	miRNA	100616123		1	chr2	110844020	110844041	-	miRBase:MI0017425
MI0017425_2	0	0	0	0	0	0	0	0	0	0	0	0	0	0	0	0	0	0	0	0	hsa-miR-4436b-5p	miRNA	100616123		1	chr2	110844067	110844088	-	miRBase:MI0017425
MI0019110_1	0	0	0	0	0	0	0	0	0	0	0	0	0	0	0	0	0	0	0	0	hsa-miR-4436b-5p	miRNA			1	chr2	111042442	111042463	+	miRBase:MI0019110
MI0019110_2	0	0	0	0	0	0	0	0	0	0	0	0	0	0	0	0	0	0	0	0	hsa-miR-4436b-3p	miRNA			1	chr2	111042489	111042510	+	miRBase:MI0019110
MI0016777_1	1	0	0	2	0	0	5	3	3	2	9	4	2	2	0	5	3	10	15	8	hsa-miR-4435	miRNA	100616341		1	chr2	112078638	112078659	-	miRBase:MI0016777
MI0017413_1	0	0	0	0	0	0	0	0	0	0	0	0	0	0	0	0	0	0	0	0	hsa-miR-4771	miRNA	100616165		1	chr2	112528647	112528667	-	miRBase:MI0017413
MI0006364_1	0	0	0	0	0	0	0	0	0	0	0	0	0	0	0	0	0	0	0	0	hsa-miR-1302	miRNA	100302128	ENSG00000221055	1	chr2	114340581	114340601	-	miRBase:MI0006364
MI0017427_1	0	0	0	0	0	0	0	0	0	0	0	0	0	0	0	0	0	0	0	0	hsa-miR-4782-3p	miRNA	100616208		1	chr2	114478875	114478896	-	miRBase:MI0017427
MI0017427_2	0	0	0	0	0	0	0	0	0	0	0	0	0	0	0	0	0	0	0	0	hsa-miR-4782-5p	miRNA	100616208		1	chr2	114478915	114478936	-	miRBase:MI0017427
MI0017428_1	0	0	0	0	0	0	0	0	0	0	0	0	0	0	0	0	0	0	0	0	hsa-miR-4783-3p	miRNA	100616187		1	chr2	128181122	128181144	-	miRBase:MI0017428
MI0017428_2	0	0	0	0	0	0	0	0	0	0	0	0	0	0	0	0	0	0	0	0	hsa-miR-4783-5p	miRNA	100616187		1	chr2	128181162	128181182	-	miRBase:MI0017428
MI0017429_1	0	0	0	0	0	0	0	0	0	0	0	0	0	0	0	0	0	0	0	0	hsa-miR-4784	miRNA	100616378		1	chr2	132248781	132248800	-	miRBase:MI0017429
MI0006336_1	0	0	0	0	0	0	0	0	0	0	0	0	0	0	0	0	0	0	0	0	hsa-miR-663b	miRNA	100302269	ENSG00000221288	1	chr2	133014543	133014564	-	miRBase:MI0006336
MI0016080_1	0	0	0	2	0	0	0	0	0	0	0	0	0	0	0	0	0	3	1	3	hsa-miR-3679-5p	miRNA	100500878		1	chr2	134884701	134884723	+	miRBase:MI0016080
MI0016080_2	0	0	0	0	0	0	0	0	0	0	0	0	0	0	0	0	0	0	0	0	hsa-miR-3679-3p	miRNA	100500878		1	chr2	134884739	134884760	+	miRBase:MI0016080
MI0019150_1	0	0	0	0	0	0	0	0	0	0	0	0	0	0	0	0	0	0	0	0	hsa-miR-5590-5p	miRNA			1	chr2	135615390	135615410	+	miRBase:MI0019150
MI0019150_2	0	0	0	0	0	0	0	0	0	0	0	0	0	0	0	0	0	0	0	0	hsa-miR-5590-3p	miRNA			1	chr2	135615423	135615443	+	miRBase:MI0019150
MI0000447_1	97	98	45	135	83	72	78	131	87	130	336	297	390	96	124	42	111	218	327	119	hsa-miR-128	miRNA	406915	ENSG00000207654	1	chr2	136423016	136423036	+	miRBase:MI0000447
MI0017415_1	0	0	0	0	0	0	0	0	0	0	0	0	0	0	0	0	0	0	0	0	hsa-miR-4773	miRNA	100616392		1	chr2	152224895	152224916	+	miRBase:MI0017415
MI0017416_1	0	0	0	0	0	0	0	0	0	0	0	0	0	0	0	0	0	0	0	0	hsa-miR-4773	miRNA	100616418		1	chr2	152224857	152224878	-	miRBase:MI0017416
MI0017430_1	0	2	0	1	5	0	0	4	4	0	1	1	3	0	0	1	0	0	3	5	hsa-miR-4785	miRNA	100616364		1	chr2	161264330	161264350	-	miRBase:MI0017430
MI0017417_1	0	0	0	0	0	0	0	0	0	0	0	0	0	0	0	0	0	0	0	0	hsa-miR-4774-5p	miRNA	100616356		1	chr2	169439463	169439484	+	miRBase:MI0017417
MI0017417_2	0	0	0	0	0	0	0	0	0	0	0	0	0	0	0	0	0	0	0	0	hsa-miR-4774-3p	miRNA	100616356		1	chr2	169439499	169439519	+	miRBase:MI0017417
MI0005755_1	0	0	0	0	0	0	0	0	0	0	1	0	6	0	0	0	0	0	2	0	hsa-miR-933	miRNA	100126350	ENSG00000215973	1	chr2	176032370	176032391	-	miRBase:MI0005755
MI0000267_1	8019	17507	3720	13934	9786	5645	4427	12531	7697	7049	18895	41007	28408	11973	3642	13320	16835	11860	10120	19909	hsa-miR-10b-5p	miRNA	406903	ENSG00000207744	1	chr2	177015057	177015079	+	miRBase:MI0000267|RFAM:RF00104
MI0000267_2	0	0	0	0	0	0	0	1	0	0	0	0	2	0	0	0	1	0	0	2	hsa-miR-10b-3p	miRNA	406903	ENSG00000207744	1	chr2	177015096	177015117	+	miRBase:MI0000267|RFAM:RF00104
MI0006381_1	0	0	0	0	0	0	0	0	0	0	0	0	0	0	0	0	0	0	0	0	hsa-miR-1246	miRNA	100302142		1	chr2	177465752	177465770	-	miRBase:MI0006381
MI0016787_1	0	0	0	0	0	0	0	0	0	0	0	0	0	0	0	0	0	0	0	0	hsa-miR-4444	miRNA	100616394		1	chr2	178077496	178077513	+	miRBase:MI0016787
MI0014145_1	0	0	0	0	0	0	0	0	0	0	0	0	0	0	0	0	0	0	0	0	hsa-miR-3128	miRNA	100422824		1	chr2	178120712	178120734	-	miRBase:MI0014145
MI0006392_1	0	0	0	0	0	0	0	0	0	0	0	0	0	0	0	0	0	0	0	0	hsa-miR-1258	miRNA	100302172	ENSG00000221240	1	chr2	180725572	180725592	-	miRBase:MI0006392
MI0016778_1	0	0	0	0	0	0	0	0	0	0	4	0	0	0	0	0	0	0	0	0	hsa-miR-4437	miRNA	100616213		1	chr2	182170320	182170340	-	miRBase:MI0016778
MI0016779_1	0	0	0	0	0	0	0	0	0	0	0	0	0	0	0	0	0	0	0	0	hsa-miR-548ae	miRNA	100616305		1	chr2	185243744	185243764	+	miRBase:MI0016779
MI0003567_1	0	0	0	0	0	0	0	0	0	1	1	0	2	0	0	0	0	0	6	6	hsa-miR-561-5p	miRNA	693146	ENSG00000207951	1	chr2	189162244	189162265	+	miRBase:MI0003567
MI0003567_2	0	0	0	0	0	0	0	0	0	0	0	0	0	0	0	0	0	0	0	0	hsa-miR-561-3p	miRNA	693146	ENSG00000207951	1	chr2	189162279	189162300	+	miRBase:MI0003567
MI0006380_1	0	0	0	0	0	0	0	0	0	0	0	0	0	0	0	0	0	0	0	0	hsa-miR-1245a	miRNA	100302219	ENSG00000221502	1	chr2	189842862	189842882	+	miRBase:MI0006380
MI0017431_1	0	0	0	0	0	0	0	0	0	0	0	0	0	0	0	0	0	0	0	0	hsa-miR-1245b-3p	miRNA	100616324		1	chr2	189842825	189842846	-	miRBase:MI0017431
MI0017431_2	0	0	0	0	0	0	0	0	0	0	0	0	0	0	0	0	0	0	0	0	hsa-miR-1245b-5p	miRNA	100616324		1	chr2	189842859	189842879	-	miRBase:MI0017431
MI0015996_1	0	0	0	0	0	0	0	0	0	0	0	0	0	0	0	0	0	0	0	0	hsa-miR-3606	miRNA	100500837		1	chr2	189860371	189860391	+	miRBase:MI0015996
MI0014146_1	0	0	0	0	0	0	0	0	0	0	0	0	0	0	0	0	0	0	0	0	hsa-miR-3129-3p	miRNA	100422908		1	chr2	189997770	189997791	-	miRBase:MI0014146
MI0014146_2	0	0	0	0	0	0	0	0	0	0	0	0	0	0	0	0	0	0	0	0	hsa-miR-3129-5p	miRNA	100422908		1	chr2	189997808	189997829	-	miRBase:MI0014146
MI0014147_1	0	11	0	0	1	0	2	0	0	0	0	0	0	0	0	1	0	0	0	0	hsa-miR-3130-3p	miRNA	100422993		1	chr2	207647969	207647989	-	miRBase:MI0014147
MI0014147_2	0	0	0	1	0	0	0	0	0	0	1	0	0	0	1	0	1	0	4	0	hsa-miR-3130-5p	miRNA	100422993		1	chr2	207648000	207648020	-	miRBase:MI0014147
MI0014148_1	0	0	0	1	0	0	0	0	0	0	1	0	0	0	1	0	1	0	4	0	hsa-miR-3130-5p	miRNA	100423002		1	chr2	207647970	207647990	+	miRBase:MI0014148
MI0014148_2	0	11	0	0	1	0	2	0	0	0	0	0	0	0	0	1	0	0	0	0	hsa-miR-3130-3p	miRNA	100423002		1	chr2	207648001	207648021	+	miRBase:MI0014148
MI0015873_1	0	8	0	1	0	0	0	0	0	0	0	4	1	0	0	0	0	2	4	0	hsa-miR-2355-3p	miRNA	100423036		1	chr2	207974723	207974744	-	miRBase:MI0015873
MI0015873_2	1	15	0	7	0	0	8	0	5	9	3	11	26	0	0	0	2	5	3	10	hsa-miR-2355-5p	miRNA	100423036		1	chr2	207974767	207974787	-	miRBase:MI0015873
MI0006365_1	0	0	0	0	0	0	0	0	0	0	0	0	0	0	0	0	0	0	0	0	hsa-miR-1302	miRNA	100302130	ENSG00000221628	1	chr2	208134052	208134072	-	miRBase:MI0006365
MI0017418_1	0	0	0	0	0	0	0	0	0	0	2	0	1	0	0	0	0	0	0	0	hsa-miR-4775	miRNA	100616361		1	chr2	208619540	208619561	+	miRBase:MI0017418
MI0006375_1	0	0	0	0	0	0	0	0	0	0	0	0	0	0	0	0	0	0	0	0	hsa-miR-548f	miRNA	100302154	ENSG00000221782	1	chr2	213291008	213291026	-	miRBase:MI0006375
MI0017420_1	0	0	0	0	0	0	0	0	0	0	0	0	0	0	0	0	0	0	0	0	hsa-miR-4776-3p	miRNA	100616472		1	chr2	213790985	213791007	-	miRBase:MI0017420
MI0017420_2	0	0	0	0	0	0	0	0	0	0	0	0	0	0	0	0	0	0	0	0	hsa-miR-4776-5p	miRNA	100616472		1	chr2	213791030	213791051	-	miRBase:MI0017420
MI0017419_1	0	0	0	0	0	0	0	0	0	0	0	0	0	0	0	0	0	0	0	0	hsa-miR-4776-5p	miRNA	100616267		1	chr2	213790990	213791011	+	miRBase:MI0017419
MI0017419_2	0	0	0	0	0	0	0	0	0	0	0	0	0	0	0	0	0	0	0	0	hsa-miR-4776-3p	miRNA	100616267		1	chr2	213791034	213791056	+	miRBase:MI0017419
MI0016781_1	0	0	0	0	0	0	0	0	0	0	0	0	0	0	0	0	0	0	0	0	hsa-miR-4438	miRNA	100616375		1	chr2	214622846	214622866	+	miRBase:MI0016781
MI0000084_1	57	95	36	84	26	67	57	144	128	286	427	114	265	81	53	60	251	142	388	193	hsa-miR-26b-5p	miRNA	407017	ENSG00000199121	1	chr2	219267380	219267400	+	miRBase:MI0000084
MI0000084_2	9	22	4	20	6	0	5	14	19	15	43	39	134	13	6	14	23	16	24	20	hsa-miR-26b-3p	miRNA	407017	ENSG00000199121	1	chr2	219267415	219267436	+	miRBase:MI0000084
MI0000783_1	610	551	314	464	404	373	489	1298	179	389	947	909	289	360	193	80	113	3800	660	265	hsa-miR-375	miRNA	494324	ENSG00000198973	1	chr2	219866370	219866391	-	miRBase:MI0000783
MI0014151_1	0	0	0	0	0	0	0	1	0	0	0	1	0	0	0	0	0	0	0	0	hsa-miR-3131	miRNA	100422957		1	chr2	219923447	219923469	-	miRBase:MI0014151
MI0000463_1	0	0	0	0	0	0	0	0	0	0	0	0	0	0	0	0	0	0	0	0	hsa-miR-153	miRNA	406944	ENSG00000207647	1	chr2	220158848	220158869	-	miRBase:MI0000463
MI0014152_1	0	0	0	0	0	0	0	0	0	0	0	0	0	0	0	0	0	0	0	0	hsa-miR-3132	miRNA	100423039		1	chr2	220413839	220413862	-	miRBase:MI0014152
MI0015874_1	0	0	0	0	0	0	0	0	0	0	0	0	0	0	0	0	0	0	0	0	hsa-miR-4268	miRNA	100422959		1	chr2	220771233	220771253	-	miRBase:MI0015874
MI0016782_1	0	0	0	0	0	0	0	0	0	0	0	0	0	0	0	0	0	0	0	0	hsa-miR-4439	miRNA	100616207		1	chr2	225875233	225875254	-	miRBase:MI0016782
MI0019309_1	0	0	0	0	0	0	0	0	0	0	0	0	0	0	0	0	0	0	0	0	hsa-miR-5702	miRNA			1	chr2	227523436	227523457	-	miRBase:MI0019309
MI0019310_1	0	0	0	0	0	0	0	0	0	0	0	0	0	0	0	0	0	0	0	0	hsa-miR-5703	miRNA			1	chr2	228336878	228336895	+	miRBase:MI0019310
MI0017421_1	0	0	0	0	0	0	0	0	0	0	0	0	0	0	0	0	0	0	0	0	hsa-miR-4777-5p	miRNA	100616317		1	chr2	232227434	232227455	+	miRBase:MI0017421
MI0017421_2	0	0	0	0	0	0	0	0	0	0	0	0	0	0	0	0	0	0	0	0	hsa-miR-4777-3p	miRNA	100616317		1	chr2	232227475	232227496	+	miRBase:MI0017421
MI0006379_1	0	0	0	0	0	0	0	0	0	0	0	0	0	0	0	0	0	0	0	0	hsa-miR-1244	miRNA	100302285		1	chr2	232578078	232578103	+	miRBase:MI0006379
MI0007076_1	0	0	0	0	0	0	0	0	0	0	0	0	0	0	0	0	0	0	0	0	hsa-miR-1471	miRNA	100302126	ENSG00000222246	1	chr2	232756987	232757008	-	miRBase:MI0007076
MI0003568_1	0	0	0	0	0	0	0	0	0	0	0	0	0	0	0	0	0	0	0	0	hsa-miR-562	miRNA	693147	ENSG00000207626	1	chr2	233037423	233037442	+	miRBase:MI0003568
MI0017867_1	3	0	0	0	3	1	1	0	3	2	7	5	0	5	0	0	2	3	1	0	hsa-miR-5001-3p	miRNA			1	chr2	233415203	233415224	-	miRBase:MI0017867
MI0017867_2	0	0	1	0	0	0	0	0	0	0	0	0	2	0	0	0	0	0	0	2	hsa-miR-5001-5p	miRNA			1	chr2	233415240	233415263	-	miRBase:MI0017867
MI0016783_1	0	0	0	0	0	0	0	0	0	0	0	0	0	0	0	0	4	0	1	0	hsa-miR-4440	miRNA	100616397		1	chr2	239990525	239990546	-	miRBase:MI0016783
MI0016784_1	0	0	0	0	0	0	0	0	0	0	0	0	0	0	0	0	0	0	0	0	hsa-miR-4441	miRNA	100616493		1	chr2	240007524	240007540	-	miRBase:MI0016784
MI0015875_1	0	0	0	0	0	0	0	0	0	0	0	0	0	0	0	0	0	0	0	0	hsa-miR-4269	miRNA	100423043		1	chr2	240227167	240227187	+	miRBase:MI0015875
MI0017432_1	0	0	0	0	0	0	0	0	0	0	0	0	0	0	0	0	0	0	0	0	hsa-miR-2467-3p	miRNA	100616360		1	chr2	240273427	240273448	-	miRBase:MI0017432
MI0017432_2	0	3	0	0	0	0	0	1	0	0	5	2	0	0	0	0	3	0	1	4	hsa-miR-2467-5p	miRNA	100616360		1	chr2	240273466	240273488	-	miRBase:MI0017432
MI0017433_1	0	0	0	0	0	0	0	0	0	0	0	0	0	0	0	0	0	0	0	0	hsa-miR-4786-3p	miRNA	100616417		1	chr2	240882440	240882461	-	miRBase:MI0017433
MI0017433_2	0	0	0	0	0	0	0	0	0	0	0	0	0	0	0	6	0	0	0	0	hsa-miR-4786-5p	miRNA	100616417		1	chr2	240882480	240882501	-	miRBase:MI0017433
MI0000478_1	0	0	0	0	0	0	0	0	0	0	0	0	0	0	0	0	0	0	1	5	hsa-miR-149-5p	miRNA	406941	ENSG00000207611	1	chr2	241395432	241395454	+	miRBase:MI0000478
MI0000478_2	0	0	0	0	0	0	0	0	0	0	0	0	0	0	0	0	0	0	0	0	hsa-miR-149-3p	miRNA	406941	ENSG00000207611	1	chr2	241395473	241395493	+	miRBase:MI0000478
MI0014153_1	0	0	0	0	0	0	0	0	0	0	0	0	0	0	0	0	0	0	0	0	hsa-miR-3133	miRNA	100422942		1	chr2	242417329	242417350	+	miRBase:MI0014153
MI0017437_1	0	0	0	0	0	0	0	0	0	0	0	0	0	0	0	0	0	0	0	0	hsa-miR-4790-3p	miRNA	100616334		1	chr3	5291865	5291886	-	miRBase:MI0017437
MI0017437_2	0	0	0	0	0	0	0	0	0	0	0	0	0	0	0	0	0	0	0	0	hsa-miR-4790-5p	miRNA	100616334		1	chr3	5291912	5291931	-	miRBase:MI0017437
MI0014154_1	0	0	0	0	0	0	0	0	0	0	0	0	0	0	0	0	0	0	0	0	hsa-miR-378b	miRNA	100422933		1	chr3	10371946	10371964	+	miRBase:MI0014154
MI0005560_1	0	0	0	0	0	0	0	0	0	0	0	2	0	0	0	0	0	0	0	0	hsa-miR-885-3p	miRNA	100126334	ENSG00000216135	1	chr3	10436183	10436204	-	miRBase:MI0005560
MI0005560_2	4	15	7	3	6	6	34	12	7	45	0	96	26	11	5	4	4	4	4	12	hsa-miR-885-5p	miRNA	100126334	ENSG00000216135	1	chr3	10436215	10436236	-	miRBase:MI0005560
MI0015878_1	0	0	0	0	0	0	0	0	0	0	0	0	0	0	0	0	0	0	0	0	hsa-miR-4270	miRNA	100422868		1	chr3	15537786	15537805	-	miRBase:MI0015878
MI0014155_1	0	0	0	0	0	0	0	0	0	0	0	0	0	0	0	0	0	0	0	0	hsa-miR-3134	miRNA	100422990		1	chr3	15738812	15738834	-	miRBase:MI0014155
MI0003569_1	0	0	0	0	0	0	0	0	0	0	0	0	0	0	0	0	0	0	0	0	hsa-miR-563	miRNA	693148	ENSG00000207815	1	chr3	15915329	15915347	+	miRBase:MI0003569
MI0016135_1	0	0	0	0	0	0	0	0	0	0	0	0	0	0	0	0	0	0	0	0	hsa-miR-3714	miRNA	100500913		1	chr3	16974688	16974709	+	miRBase:MI0016135
MI0017438_1	0	0	0	0	0	0	0	0	0	0	0	0	0	0	0	0	0	0	0	0	hsa-miR-4791	miRNA	100616291		1	chr3	19356399	19356416	-	miRBase:MI0017438
MI0014156_1	0	0	0	0	0	0	0	0	0	0	0	0	0	0	0	0	0	0	0	0	hsa-miR-3135a	miRNA	100422901		1	chr3	20179066	20179087	+	miRBase:MI0014156
MI0017439_1	0	0	0	0	0	0	0	0	0	0	0	0	0	0	0	0	0	0	0	0	hsa-miR-4792	miRNA	100616448		1	chr3	24562903	24562920	-	miRBase:MI0017439
MI0016785_1	0	0	0	0	0	0	0	0	0	0	0	0	0	0	0	0	0	0	0	0	hsa-miR-4442	miRNA	100616477		1	chr3	25706366	25706382	-	miRBase:MI0016785
MI0014157_1	0	0	0	0	0	0	0	0	0	0	0	0	0	0	0	0	0	0	0	0	hsa-miR-466	miRNA	100423038		1	chr3	31203206	31203228	-	miRBase:MI0014157
MI0000727_1	97	89	41	126	83	69	70	125	84	118	313	286	361	89	117	38	98	201	311	110	hsa-miR-128	miRNA	406916	ENSG00000207625	1	chr3	35786019	35786039	+	miRBase:MI0000727
MI0000083_1	586	751	356	983	317	413	839	1548	1296	3197	5626	1504	1957	859	555	525	2498	2325	4634	3612	hsa-miR-26a-5p	miRNA	407015	ENSG00000199075	1	chr3	38010904	38010925	+	miRBase:MI0000083
MI0000083_2	0	0	0	0	0	0	0	0	0	0	2	0	0	0	0	0	0	0	0	0	hsa-miR-26a-1-3p	miRNA	407015	ENSG00000199075	1	chr3	38010943	38010964	+	miRBase:MI0000083
MI0000476_1	0	0	2	0	0	0	0	3	0	0	2	0	0	0	0	0	0	0	0	0	hsa-miR-138-5p	miRNA	406929	ENSG00000207954	1	chr3	44155726	44155748	+	miRBase:MI0000476
MI0000476_2	0	0	0	0	0	0	0	0	0	0	0	2	0	0	0	0	0	0	0	0	hsa-miR-138-1-3p	miRNA	406929	ENSG00000207954	1	chr3	44155766	44155787	+	miRBase:MI0000476
MI0003570_1	0	0	0	0	0	0	0	0	0	0	0	0	0	0	0	0	0	0	0	0	hsa-miR-564	miRNA	693149	ENSG00000207783	1	chr3	44903395	44903413	+	miRBase:MI0003570
MI0006313_1	0	0	0	1	0	0	0	0	0	1	0	0	1	0	0	0	2	0	1	0	hsa-miR-1226-5p	miRNA	100302232	ENSG00000221585	1	chr3	47891045	47891070	+	miRBase:MI0006313
MI0006313_2	0	0	0	0	0	1	0	0	0	0	2	0	0	0	0	0	0	1	0	0	hsa-miR-1226-3p	miRNA	100302232	ENSG00000221585	1	chr3	47891098	47891119	+	miRBase:MI0006313
MI0016786_1	1	0	1	3	0	1	0	1	2	0	2	6	2	0	5	0	0	0	6	0	hsa-miR-4443	miRNA	100616407		1	chr3	48238062	48238078	+	miRBase:MI0016786
MI0010634_1	0	0	0	0	0	0	0	1	2	0	5	3	18	0	0	0	0	1	2	0	hsa-miR-2115-3p	miRNA	100313840	ENSG00000252466	1	chr3	48357871	48357892	-	miRBase:MI0010634
MI0010634_2	0	0	0	1	0	0	0	0	0	0	0	0	4	0	0	0	0	0	0	0	hsa-miR-2115-5p	miRNA	100313840	ENSG00000252466	1	chr3	48357908	48357929	-	miRBase:MI0010634
MI0012488_1	0	0	0	0	0	0	0	0	0	0	0	0	0	0	0	0	0	0	0	0	hsa-miR-711	miRNA	100313843	ENSG00000211535	1	chr3	48616347	48616368	-	miRBase:MI0012488
MI0017440_1	0	0	0	0	0	0	0	0	0	0	0	0	0	0	0	0	0	0	0	0	hsa-miR-4793-3p	miRNA	100616112		1	chr3	48681634	48681656	-	miRBase:MI0017440
MI0017440_2	0	0	0	0	0	0	0	0	0	0	0	0	0	0	0	0	0	0	0	0	hsa-miR-4793-5p	miRNA	100616112		1	chr3	48681672	48681695	-	miRBase:MI0017440
MI0001448_1	8	17	11	12	2	12	7	17	11	11	10	18	100	9	4	0	13	8	21	11	hsa-miR-425-3p	miRNA	494337	ENSG00000199032	1	chr3	49057592	49057613	-	miRBase:MI0001448
MI0001448_2	1377	1745	453	1392	980	481	619	1596	1195	1277	3122	2375	5206	622	1363	855	1262	2390	3032	1345	hsa-miR-425-5p	miRNA	494337	ENSG00000199032	1	chr3	49057632	49057654	-	miRBase:MI0001448
MI0000465_1	2	8	1	2	0	0	0	4	17	5	14	0	14	2	0	1	7	8	2	1	hsa-miR-191-3p	miRNA	406966	ENSG00000207605	1	chr3	49058064	49058085	-	miRBase:MI0000465
MI0000465_2	6540	16897	1957	8928	5369	1628	3939	9535	10205	20718	49233	19144	13702	5128	3282	16898	15638	20076	24189	24482	hsa-miR-191-5p	miRNA	406966	ENSG00000207605	1	chr3	49058105	49058127	-	miRBase:MI0000465
MI0015879_1	0	0	0	0	0	0	0	0	0	0	0	0	0	0	0	0	0	0	0	0	hsa-miR-4271	miRNA	100422952		1	chr3	49311591	49311609	+	miRBase:MI0015879
MI0018172_1	0	0	0	0	0	0	0	0	0	0	2	0	0	0	0	0	0	0	0	0	hsa-miR-5193	miRNA			1	chr3	49843598	49843619	-	miRBase:MI0018172
MI0003572_1	0	0	0	0	0	0	0	0	0	0	0	0	0	0	0	0	0	0	0	0	hsa-miR-566	miRNA	693151	ENSG00000207922	1	chr3	50210774	50210792	+	miRBase:MI0003572
MI0017434_1	0	0	0	0	0	0	0	0	0	0	0	0	0	0	0	0	0	0	0	0	hsa-miR-4787-5p	miRNA	100616138		1	chr3	50712524	50712545	+	miRBase:MI0017434
MI0017434_2	0	0	0	1	0	0	0	0	0	2	4	0	2	0	0	0	0	0	0	4	hsa-miR-4787-3p	miRNA	100616138		1	chr3	50712561	50712584	+	miRBase:MI0017434
MI0000433_1	0	0	0	1	0	0	0	0	0	0	1	0	0	0	0	0	0	0	2	1	hsa-let-7g-3p	miRNA	406890	ENSG00000199150	1	chr3	52302296	52302316	-	miRBase:MI0000433
MI0000433_2	156	100	80	210	111	135	119	420	190	620	1274	256	493	126	137	165	496	465	1038	571	hsa-let-7g-5p	miRNA	406890	ENSG00000199150	1	chr3	52302352	52302373	-	miRBase:MI0000433
MI0000452_1	0	0	0	0	0	0	0	0	0	0	2	0	0	0	0	0	0	0	0	0	hsa-miR-135a-3p	miRNA	406925	ENSG00000207926	1	chr3	52328248	52328269	-	miRBase:MI0000452
MI0000452_2	0	0	0	0	0	0	0	0	0	0	0	0	0	0	0	0	0	0	0	0	hsa-miR-135a-5p	miRNA	406925	ENSG00000207926	1	chr3	52328286	52328308	-	miRBase:MI0000452
MI0016594_1	0	0	0	0	0	0	0	0	0	0	0	0	0	0	0	0	2	0	0	0	hsa-miR-3938	miRNA	100500875		1	chr3	55886543	55886564	-	miRBase:MI0016594
MI0015880_1	0	0	0	0	0	0	0	0	0	0	0	0	0	0	0	0	0	0	0	0	hsa-miR-4272	miRNA	100422941		1	chr3	67275924	67275941	+	miRBase:MI0015880
MI0014158_1	0	0	0	0	0	0	0	0	0	0	0	0	0	0	0	0	0	0	0	0	hsa-miR-3136-3p	miRNA	100422859		1	chr3	69098117	69098138	-	miRBase:MI0014158
MI0014158_2	0	0	0	2	0	0	0	0	0	1	0	0	1	0	0	0	0	0	0	0	hsa-miR-3136-5p	miRNA	100422859		1	chr3	69098155	69098177	-	miRBase:MI0014158
MI0006431_1	0	0	0	0	0	0	0	0	0	0	3	0	4	0	0	0	0	0	0	0	hsa-miR-1284	miRNA	100302112	ENSG00000221264	1	chr3	71591190	71591211	-	miRBase:MI0006431
MI0019111_1	0	0	0	0	0	0	0	0	0	0	0	0	0	0	0	0	0	0	0	0	hsa-miR-4444	miRNA			1	chr3	75263669	75263686	+	miRBase:MI0019111
MI0006657_1	0	0	0	0	0	0	0	0	0	0	0	0	0	0	0	0	0	0	0	0	hsa-miR-1324	miRNA	100302212	ENSG00000221795	1	chr3	75679974	75679997	+	miRBase:MI0006657
MI0015881_1	0	0	0	0	0	0	0	0	0	0	0	0	0	0	0	0	0	0	0	0	hsa-miR-4273	miRNA	100422955		1	chr3	75787441	75787458	+	miRBase:MI0015881
MI0016430_1	0	0	0	0	0	0	0	0	0	0	0	0	0	0	0	0	0	0	0	0	hsa-miR-3923	miRNA	100500877		1	chr3	79557087	79557108	+	miRBase:MI0016430
MI0019292_1	0	0	0	0	0	0	0	0	0	0	0	0	0	0	0	0	0	0	0	0	hsa-miR-5688	miRNA			1	chr3	85434911	85434932	+	miRBase:MI0019292
MI0017442_1	0	0	0	0	0	0	0	0	0	0	0	0	0	0	0	0	0	0	0	0	hsa-miR-4795-3p	miRNA	100616161		1	chr3	87275349	87275370	-	miRBase:MI0017442
MI0017442_2	0	0	0	0	0	0	0	0	0	0	0	0	0	0	0	0	0	0	0	0	hsa-miR-4795-5p	miRNA	100616161		1	chr3	87275390	87275410	-	miRBase:MI0017442
MI0016428_1	0	0	0	0	0	0	0	0	0	0	0	0	0	0	0	0	0	0	0	0	hsa-miR-3921	miRNA	100500859		1	chr3	99683169	99683191	-	miRBase:MI0016428
MI0016752_1	0	0	0	0	0	0	0	0	0	0	0	1	0	0	0	0	0	0	1	0	hsa-miR-548ab	miRNA	100616336		1	chr3	103242929	103242950	-	miRBase:MI0016752
MI0016788_1	0	0	0	0	0	0	0	0	0	0	0	0	0	0	0	0	0	0	0	0	hsa-miR-4445-5p	miRNA	100616129		1	chr3	109321682	109321703	+	miRBase:MI0016788
MI0016788_2	0	0	0	0	0	0	0	0	0	0	0	0	0	0	0	0	0	0	0	0	hsa-miR-4445-3p	miRNA	100616129		1	chr3	109321718	109321738	+	miRBase:MI0016788
MI0003573_1	0	0	0	0	0	0	0	0	0	0	0	0	0	0	0	0	0	0	0	0	hsa-miR-567	miRNA	693152	ENSG00000207940	1	chr3	111831663	111831685	+	miRBase:MI0003573
MI0016789_1	0	0	0	0	0	0	0	0	0	0	0	1	0	0	1	0	0	0	0	0	hsa-miR-4446-5p	miRNA	100616476		1	chr3	113313730	113313751	+	miRBase:MI0016789
MI0016789_2	14	53	17	9	6	7	27	25	31	81	79	39	20	29	14	16	16	72	62	54	hsa-miR-4446-3p	miRNA	100616476		1	chr3	113313765	113313786	+	miRBase:MI0016789
MI0003574_1	0	0	0	0	0	0	0	0	0	0	0	0	0	0	0	0	0	0	0	0	hsa-miR-568	miRNA	693153	ENSG00000207770	1	chr3	114035382	114035401	-	miRBase:MI0003574
MI0017443_1	0	0	0	0	0	0	0	0	0	0	0	0	0	0	0	0	0	0	0	0	hsa-miR-4796-3p	miRNA	100616166		1	chr3	114462299	114462320	-	miRBase:MI0017443
MI0017443_2	0	0	0	0	0	0	0	0	0	0	0	0	0	0	0	0	0	0	0	0	hsa-miR-4796-5p	miRNA	100616166		1	chr3	114462343	114462364	-	miRBase:MI0017443
MI0016790_1	0	0	0	0	0	0	0	0	0	0	0	0	0	0	0	0	0	0	0	0	hsa-miR-4447	miRNA	100616485		1	chr3	116569136	116569152	-	miRBase:MI0016790
MI0000240_1	0	0	0	0	0	0	0	0	0	0	0	0	0	0	0	0	0	0	0	0	hsa-miR-198	miRNA	406975		1	chr3	120114550	120114571	-	miRBase:MI0000240
MI0019282_1	0	0	0	0	0	0	0	0	0	0	0	0	0	0	0	0	0	0	0	0	hsa-miR-5682	miRNA			1	chr3	120768531	120768552	+	miRBase:MI0019282
MI0017868_1	0	0	0	0	0	0	0	0	0	0	0	0	0	0	0	0	0	0	0	0	hsa-miR-5002-5p	miRNA			1	chr3	123851796	123851819	+	miRBase:MI0017868
MI0017868_2	0	0	0	0	0	0	0	0	0	0	0	0	0	0	0	0	0	0	0	0	hsa-miR-5002-3p	miRNA			1	chr3	123851835	123851855	+	miRBase:MI0017868
MI0014159_1	0	0	0	0	0	0	0	0	0	0	0	0	0	0	0	0	0	0	0	0	hsa-miR-544b	miRNA	100422864		1	chr3	124451333	124451354	+	miRBase:MI0014159
MI0017981_1	0	0	0	0	0	0	0	0	0	0	0	0	0	0	0	0	0	0	0	0	hsa-miR-5092	miRNA			1	chr3	124870319	124870340	-	miRBase:MI0017981
MI0006421_1	0	0	0	0	0	0	0	0	0	0	0	0	0	0	0	0	0	0	0	0	hsa-miR-548i	miRNA	100313775	ENSG00000221737	1	chr3	125509336	125509357	-	miRBase:MI0006421
MI0006437_1	0	0	1	1	3	3	0	3	0	5	1	1	1	0	0	9	0	2	0	3	hsa-miR-1280	miRNA	100302200	ENSG00000221067	1	chr3	128081012	128081028	+	miRBase:MI0006437
MI0019312_1	0	0	0	0	0	0	0	0	0	0	0	0	0	0	0	0	0	0	0	0	hsa-miR-5704	miRNA			1	chr3	131704745	131704766	-	miRBase:MI0019312
MI0017435_1	0	0	0	0	0	0	0	0	0	0	0	0	0	0	0	0	0	0	0	0	hsa-miR-4788	miRNA	100616281		1	chr3	134156678	134156699	+	miRBase:MI0017435
MI0018165_1	0	0	0	0	0	0	0	0	0	0	0	0	0	0	0	0	0	0	0	0	hsa-miR-5186	miRNA			1	chr3	151283692	151283712	-	miRBase:MI0018165
MI0016425_1	0	0	0	0	0	0	0	0	0	0	0	0	0	0	0	0	0	0	0	0	hsa-miR-3919	miRNA	100500803		1	chr3	159000489	159000509	+	miRBase:MI0016425
MI0000438_1	30	17	11	28	26	15	8	37	28	19	140	18	147	9	23	0	41	32	76	70	hsa-miR-15b-5p	miRNA	406949	ENSG00000207779	1	chr3	160122395	160122416	+	miRBase:MI0000438
MI0000438_2	3	2	0	3	0	5	2	13	3	21	6	3	8	2	2	0	1	7	17	8	hsa-miR-15b-3p	miRNA	406949	ENSG00000207779	1	chr3	160122433	160122454	+	miRBase:MI0000438
MI0000115_1	8369	4981	2338	9999	5785	6457	5744	13090	7498	9810	23526	9792	31607	4438	7519	1851	11257	14613	29544	14122	hsa-miR-16-5p	miRNA	406951	ENSG00000198987	1	chr3	160122542	160122563	+	miRBase:MI0000115
MI0000115_2	6	4	3	5	1	0	0	19	11	4	16	5	7	0	7	0	19	9	18	4	hsa-miR-16-2-3p	miRNA	406951	ENSG00000198987	1	chr3	160122585	160122606	+	miRBase:MI0000115
MI0006398_1	0	0	0	0	0	0	0	0	0	0	0	0	0	0	0	0	0	0	0	0	hsa-miR-1263	miRNA	100302148	ENSG00000221251	1	chr3	163889311	163889332	-	miRBase:MI0006398
MI0006654_1	0	0	0	0	0	0	0	0	0	0	0	0	0	0	0	0	0	0	0	0	hsa-miR-720	miRNA	100302198	ENSG00000221755	1	chr3	164059155	164059171	+	miRBase:MI0006654
MI0003575_1	0	0	0	0	0	0	0	0	0	0	0	0	0	0	0	0	0	0	0	0	hsa-miR-551b-5p	miRNA	693136	ENSG00000207717	1	chr3	168269663	168269684	+	miRBase:MI0003575
MI0003575_2	0	0	0	0	0	0	0	0	0	0	0	0	0	0	0	0	0	0	0	0	hsa-miR-551b-3p	miRNA	693136	ENSG00000207717	1	chr3	168269702	168269722	+	miRBase:MI0003575
MI0003576_1	0	0	0	0	0	0	0	0	0	0	0	0	0	0	0	0	0	0	0	0	hsa-miR-569	miRNA	693154	ENSG00000207963	1	chr3	170824468	170824488	-	miRBase:MI0003576
MI0017436_1	0	0	0	0	0	0	0	0	0	0	0	0	0	0	0	0	0	0	0	0	hsa-miR-4789-5p	miRNA	100616395		1	chr3	175087341	175087362	+	miRBase:MI0017436
MI0017436_2	0	0	0	0	0	0	0	0	0	0	0	0	0	0	0	0	0	0	0	0	hsa-miR-4789-3p	miRNA	100616395		1	chr3	175087379	175087399	+	miRBase:MI0017436
MI0016791_1	0	0	0	0	0	0	0	0	0	0	0	0	0	0	0	0	0	0	0	0	hsa-miR-4448	miRNA	100616127		1	chr3	183604648	183604667	+	miRBase:MI0016791
MI0003764_1	0	1	0	5	1	2	2	30	1	1	1	1	4	0	2	0	4	2	1	0	hsa-miR-1224-5p	miRNA	100187716	ENSG00000221120	1	chr3	183959193	183959211	+	miRBase:MI0003764
MI0003764_2	0	0	0	0	0	0	0	0	0	0	0	0	0	0	0	0	0	0	0	0	hsa-miR-1224-3p	miRNA	100187716	ENSG00000221120	1	chr3	183959257	183959277	+	miRBase:MI0003764
MI0019147_1	0	0	0	0	0	0	0	0	0	0	0	0	4	0	0	0	0	0	0	0	hsa-miR-5588-3p	miRNA			1	chr3	184970998	184971016	-	miRBase:MI0019147
MI0019147_2	0	4	0	0	1	1	0	0	0	0	0	0	0	0	0	0	1	0	0	0	hsa-miR-5588-5p	miRNA			1	chr3	184971040	184971060	-	miRBase:MI0019147
MI0019130_1	0	0	0	0	0	0	0	0	0	0	0	0	0	0	0	0	0	0	0	0	hsa-miR-548aq-3p	miRNA			1	chr3	185485635	185485656	-	miRBase:MI0019130
MI0019130_2	0	0	0	0	0	0	0	0	0	0	0	0	0	0	0	0	0	0	0	0	hsa-miR-548aq-5p	miRNA			1	chr3	185485671	185485692	-	miRBase:MI0019130
MI0006383_1	0	0	0	0	4	3	6	7	0	3	17	0	0	0	0	0	0	1	0	2	hsa-miR-1248	miRNA	100302143		1	chr3	186504464	186504490	+	miRBase:MI0006383
MI0000086_1	16	14	6	21	10	0	10	18	25	69	79	17	41	14	13	0	44	48	118	25	hsa-miR-28-5p	miRNA	407020	ENSG00000207651	1	chr3	188406582	188406603	+	miRBase:MI0000086
MI0000086_2	517	1192	240	965	475	217	491	707	859	1890	3443	1393	1484	695	501	890	1020	1591	2150	1267	hsa-miR-28-3p	miRNA	407020	ENSG00000207651	1	chr3	188406622	188406643	+	miRBase:MI0000086
MI0005769_1	0	0	0	0	0	0	0	0	0	0	0	0	0	0	0	0	2	0	0	0	hsa-miR-944	miRNA	100126340	ENSG00000216058	1	chr3	189547764	189547785	+	miRBase:MI0005769
MI0014160_1	0	0	0	0	0	0	0	0	0	0	0	0	0	0	0	0	0	0	0	0	hsa-miR-3137	miRNA	100422926		1	chr3	194855280	194855303	-	miRBase:MI0014160
MI0003577_1	0	0	0	0	0	0	0	0	0	0	0	0	0	0	0	0	0	0	0	0	hsa-miR-570-5p	miRNA	693155	ENSG00000207650	1	chr3	195426296	195426317	+	miRBase:MI0003577
MI0003577_2	0	0	0	0	0	0	0	0	0	0	0	0	0	0	0	0	0	0	0	0	hsa-miR-570-3p	miRNA	693155	ENSG00000207650	1	chr3	195426331	195426352	+	miRBase:MI0003577
MI0017444_1	0	0	0	0	0	0	0	0	0	0	0	0	0	0	0	0	0	0	0	0	hsa-miR-4797-3p	miRNA	100616216		1	chr3	197020759	197020779	-	miRBase:MI0017444
MI0017444_2	0	0	0	0	0	0	0	0	0	0	0	0	0	0	0	0	0	0	0	0	hsa-miR-4797-5p	miRNA	100616216		1	chr3	197020790	197020810	-	miRBase:MI0017444
MI0005714_1	0	0	0	0	0	0	0	0	0	0	0	0	0	0	0	0	0	0	0	0	hsa-miR-922	miRNA	100126321	ENSG00000216042	1	chr3	197401369	197401391	-	miRBase:MI0005714
MI0006363_1	0	0	0	0	0	0	0	0	0	0	0	0	0	0	0	0	0	0	0	0	hsa-miR-1302	miRNA	100302278	ENSG00000221311	1	chr1	30438	30458	+	miRBase:MI0006363
MI0000342_1	0	0	0	0	0	0	0	0	0	0	0	0	0	0	0	0	0	0	4	0	hsa-miR-200b-5p	miRNA	406984	ENSG00000207730	1	chr1	1102504	1102525	+	miRBase:MI0000342
MI0000342_2	0	0	0	0	0	0	0	17	0	2	0	6	0	0	0	0	4	0	33	3	hsa-miR-200b-3p	miRNA	406984	ENSG00000207730	1	chr1	1102540	1102561	+	miRBase:MI0000342
MI0000737_1	0	0	0	0	0	0	0	0	0	0	0	0	0	0	0	0	0	0	2	0	hsa-miR-200a-5p	miRNA	406983	ENSG00000207607	1	chr1	1103258	1103279	+	miRBase:MI0000737
MI0000737_2	0	0	0	0	0	4	0	53	0	0	2	5	15	4	0	13	4	4	8	2	hsa-miR-200a-3p	miRNA	406983	ENSG00000207607	1	chr1	1103296	1103317	+	miRBase:MI0000737
MI0001641_1	0	0	0	0	0	0	0	6	0	0	3	6	1	2	0	0	0	2	6	0	hsa-miR-429	miRNA	554210	ENSG00000198976	1	chr1	1104435	1104456	+	miRBase:MI0001641
MI0015861_1	0	0	0	0	0	0	0	0	0	0	0	0	0	0	0	0	0	0	0	0	hsa-miR-4251	miRNA	100422968		1	chr1	3044573	3044589	+	miRBase:MI0015861
MI0003556_1	0	0	0	3	1	0	3	0	0	0	0	0	11	0	0	5	0	7	0	0	hsa-miR-551a	miRNA	693135	ENSG00000207776	1	chr1	3477274	3477294	-	miRBase:MI0003556
MI0016753_1	0	0	0	0	0	0	0	0	0	0	0	0	0	0	0	0	0	0	0	0	hsa-miR-4417	miRNA	100616489		1	chr1	5624142	5624159	+	miRBase:MI0016753
MI0017322_1	0	0	0	0	0	0	0	0	0	0	0	0	0	0	0	0	0	0	0	0	hsa-miR-4689	miRNA	100616421		1	chr1	5922771	5922792	-	miRBase:MI0017322
MI0015864_1	0	0	0	0	0	0	0	0	0	0	0	0	0	0	0	0	0	0	0	0	hsa-miR-4252	miRNA	100422975		1	chr1	6489904	6489922	-	miRBase:MI0015864
MI0000268_1	0	0	0	0	0	0	0	0	0	0	0	0	0	0	0	0	0	0	0	0	hsa-miR-34a-3p	miRNA	407040	ENSG00000207865	1	chr1	9211752	9211773	-	miRBase:MI0000268
MI0000268_2	1	0	0	2	0	0	0	5	0	3	4	5	0	1	0	0	0	0	5	6	hsa-miR-34a-5p	miRNA	407040	ENSG00000207865	1	chr1	9211794	9211815	-	miRBase:MI0000268
MI0019304_1	0	0	0	0	0	0	0	0	0	0	0	0	0	0	0	0	0	0	0	0	hsa-miR-5697	miRNA			1	chr1	10027448	10027469	+	miRBase:MI0019304
MI0014254_1	0	0	0	0	0	0	0	0	0	0	0	0	0	0	0	0	0	0	0	1	hsa-miR-1273d	miRNA	100422970		1	chr1	10287785	10287809	+	miRBase:MI0014254
MI0017259_1	0	0	0	0	0	0	0	0	0	0	0	0	0	0	0	0	0	0	0	0	hsa-miR-4632	miRNA	100616438		1	chr1	12251809	12251830	+	miRBase:MI0017259
MI0016076_1	0	0	0	0	0	0	0	0	0	0	0	0	0	0	0	0	0	0	0	0	hsa-miR-3675-3p	miRNA	100500876		1	chr1	17185453	17185474	-	miRBase:MI0016076
MI0016076_2	0	0	0	0	0	0	0	0	0	0	0	0	0	0	0	0	0	0	0	0	hsa-miR-3675-5p	miRNA	100500876		1	chr1	17185483	17185505	-	miRBase:MI0016076
MI0016990_1	0	0	0	0	0	0	0	0	0	0	0	0	0	0	0	0	0	0	0	0	hsa-miR-3972	miRNA	100616188		1	chr1	17604443	17604464	+	miRBase:MI0016990
MI0017328_1	0	0	0	0	0	0	0	0	0	0	0	0	0	0	0	0	0	0	0	0	hsa-miR-4695-3p	miRNA	100616120		1	chr1	19209698	19209719	-	miRBase:MI0017328
MI0017328_2	0	0	0	0	0	0	0	0	0	0	0	0	0	0	0	0	0	0	0	0	hsa-miR-4695-5p	miRNA	100616120		1	chr1	19209744	19209765	-	miRBase:MI0017328
MI0006352_1	0	0	0	0	0	0	0	0	0	0	0	0	0	0	0	0	0	0	0	0	hsa-miR-1290	miRNA	100302276	ENSG00000221662	1	chr1	19223572	19223590	-	miRBase:MI0006352
MI0006390_1	0	0	0	0	0	0	0	0	0	0	0	0	0	0	0	0	0	0	0	0	hsa-miR-1256	miRNA	100302155	ENSG00000221808	1	chr1	21314870	21314891	-	miRBase:MI0006390
MI0016754_1	0	0	0	0	0	0	0	0	0	0	0	0	0	0	0	0	0	0	0	0	hsa-miR-4418	miRNA	100616433		1	chr1	22592770	22592787	+	miRBase:MI0016754
MI0017316_1	0	0	0	0	0	0	0	0	0	0	0	0	0	0	0	0	0	0	0	0	hsa-miR-4684-5p	miRNA	100616391		1	chr1	23046023	23046044	+	miRBase:MI0017316
MI0017316_2	0	0	0	0	0	0	0	0	0	0	0	0	0	0	0	0	0	0	0	0	hsa-miR-4684-3p	miRNA	100616391		1	chr1	23046059	23046080	+	miRBase:MI0017316
MI0015860_1	0	0	0	0	0	0	0	0	0	0	0	0	0	0	0	0	0	0	0	0	hsa-miR-4253	miRNA	100422914		1	chr1	23189662	23189679	-	miRBase:MI0015860
MI0014127_1	0	0	0	0	0	0	0	0	0	0	0	0	0	0	0	0	0	0	0	0	hsa-miR-3115	miRNA	100422866		1	chr1	23370803	23370822	+	miRBase:MI0014127
MI0016755_1	0	0	0	0	0	0	0	0	0	0	0	0	0	0	0	0	0	0	0	0	hsa-miR-4419a	miRNA	100616177		1	chr1	23384373	23384389	-	miRBase:MI0016755
MI0016756_1	0	0	0	0	0	0	0	0	0	0	0	0	0	0	0	0	0	0	0	0	hsa-miR-378f	miRNA	100616492		1	chr1	24255611	24255630	+	miRBase:MI0016756
MI0016764_1	0	0	0	0	0	0	0	0	0	0	0	0	0	0	0	0	0	0	0	0	hsa-miR-4425	miRNA	100616365		1	chr1	25350043	25350064	+	miRBase:MI0016764
MI0016423_1	0	0	0	0	0	0	0	0	0	0	0	0	0	0	0	0	0	0	0	0	hsa-miR-3917	miRNA	100500808		1	chr1	26232875	26232894	-	miRBase:MI0016423
MI0009986_1	4	4	3	0	0	2	0	0	4	8	8	2	7	15	6	1	0	2	10	5	hsa-miR-1976	miRNA	100302190	ENSG00000238705	1	chr1	26881065	26881084	+	miRBase:MI0009986
MI0016757_1	0	0	0	0	0	0	0	0	0	0	0	0	0	0	0	0	0	0	0	0	hsa-miR-4420	miRNA	100616164		1	chr1	31212005	31212026	-	miRBase:MI0016757
MI0015862_1	0	0	0	0	0	0	0	0	0	0	0	0	0	0	0	0	0	0	0	0	hsa-miR-4254	miRNA	100423028		1	chr1	32224271	32224293	-	miRBase:MI0015862
MI0019142_1	0	0	0	0	0	0	0	0	0	0	0	0	0	0	0	0	0	0	0	0	hsa-miR-5585-5p	miRNA			1	chr1	32552550	32552571	+	miRBase:MI0019142
MI0019142_2	0	0	0	0	0	0	0	0	0	0	0	0	0	0	0	0	0	0	0	0	hsa-miR-5585-3p	miRNA			1	chr1	32552587	32552608	+	miRBase:MI0019142
MI0015995_1	4	4	4	4	2	13	10	12	4	3	27	16	26	15	11	3	4	23	3	25	hsa-miR-3605-3p	miRNA	100500853		1	chr1	33798006	33798028	-	miRBase:MI0015995
MI0015995_2	0	16	5	1	6	3	0	2	2	2	5	15	9	0	3	4	1	7	3	1	hsa-miR-3605-5p	miRNA	100500853		1	chr1	33798050	33798072	-	miRBase:MI0015995
MI0003557_1	0	0	0	0	0	0	0	0	0	0	0	0	0	0	0	0	0	0	0	0	hsa-miR-552	miRNA	693137	ENSG00000207941	1	chr1	35135215	35135235	-	miRBase:MI0003557
MI0015863_1	0	0	0	0	0	0	0	0	0	0	0	0	0	0	0	0	0	0	0	0	hsa-miR-4255	miRNA	100422898		1	chr1	37627174	37627190	+	miRBase:MI0015863
MI0019136_1	0	0	0	1	0	0	0	0	0	0	0	0	3	0	0	0	0	9	0	0	hsa-miR-5581-3p	miRNA			1	chr1	37966536	37966557	-	miRBase:MI0019136
MI0019136_2	0	0	0	0	0	0	0	0	0	0	0	0	0	0	0	0	0	0	0	0	hsa-miR-5581-5p	miRNA			1	chr1	37966574	37966595	-	miRBase:MI0019136
MI0016060_1	0	0	0	0	0	0	0	0	0	0	0	0	0	0	0	0	0	0	0	0	hsa-miR-3659	miRNA	100500801		1	chr1	38554961	38554981	+	miRBase:MI0016060
MI0000749_1	700	726	265	1248	554	498	669	1338	816	1167	3316	1474	4300	765	622	199	1139	1415	4180	1127	hsa-miR-30e-5p	miRNA	407034	ENSG00000198974	1	chr1	41220043	41220064	+	miRBase:MI0000749
MI0000749_2	44	97	9	47	28	6	28	75	51	122	239	77	167	28	29	82	103	102	100	99	hsa-miR-30e-3p	miRNA	407034	ENSG00000198974	1	chr1	41220085	41220106	+	miRBase:MI0000749
MI0000736_1	44	76	29	74	42	46	92	84	99	132	358	94	211	103	58	17	83	160	201	195	hsa-miR-30c-5p	miRNA	407031	ENSG00000207962	1	chr1	41222972	41222994	+	miRBase:MI0000736
MI0000736_2	7	5	0	9	0	2	3	3	2	4	34	2	7	2	0	0	7	7	14	10	hsa-miR-30c-1-3p	miRNA	407031	ENSG00000207962	1	chr1	41223011	41223032	+	miRBase:MI0000736
MI0019141_1	0	0	0	0	0	0	0	0	0	0	0	0	0	0	0	0	0	0	0	0	hsa-miR-5584-5p	miRNA			1	chr1	45011165	45011186	+	miRBase:MI0019141
MI0019141_2	0	0	0	0	0	0	0	0	0	0	0	0	0	0	0	0	0	0	0	0	hsa-miR-5584-3p	miRNA			1	chr1	45011203	45011224	+	miRBase:MI0019141
MI0016758_1	0	0	0	0	0	0	0	0	0	0	0	0	0	0	0	0	0	0	0	0	hsa-miR-4421	miRNA	100616189		1	chr1	51525551	51525572	+	miRBase:MI0016758
MI0003941_1	0	0	0	0	0	0	0	0	0	0	0	0	0	0	0	0	0	0	0	0	hsa-miR-761	miRNA	100313892	ENSG00000212076	1	chr1	52302047	52302068	-	miRBase:MI0003941
MI0018002_1	0	0	0	0	0	0	0	0	0	0	0	0	0	0	0	0	0	0	0	0	hsa-miR-1273f	miRNA	100616156		1	chr1	53394370	53394388	+	miRBase:MI0018002
MI0018001_1	0	0	0	0	0	0	0	0	0	0	0	0	0	0	0	0	0	0	0	0	hsa-miR-5095	miRNA	100616458		1	chr1	53400608	53400628	+	miRBase:MI0018001
MI0018003_1	0	0	0	0	0	0	0	0	0	0	0	0	0	0	0	0	0	0	0	0	hsa-miR-1273g-5p	miRNA	100616145		1	chr1	53406011	53406032	+	miRBase:MI0018003
MI0018003_2	0	0	0	0	0	0	0	0	0	0	0	0	0	0	0	0	0	0	0	0	hsa-miR-1273g-3p	miRNA	100616145		1	chr1	53406042	53406062	+	miRBase:MI0018003
MI0017426_1	0	0	0	0	0	0	0	0	0	0	0	0	0	0	0	0	0	0	0	0	hsa-miR-4781-5p	miRNA	100616315		1	chr1	54519764	54519784	+	miRBase:MI0017426
MI0017426_2	0	0	0	0	0	0	0	0	0	0	0	0	0	0	0	0	0	0	0	0	hsa-miR-4781-3p	miRNA	100616315		1	chr1	54519797	54519818	+	miRBase:MI0017426
MI0016759_1	0	0	0	0	0	0	0	0	0	0	0	0	0	0	0	0	0	0	0	0	hsa-miR-4422	miRNA	100616272		1	chr1	55691329	55691349	+	miRBase:MI0016759
MI0017345_1	0	0	0	0	0	0	0	0	0	0	0	0	0	0	0	0	0	0	0	0	hsa-miR-4711-3p	miRNA	100616409		1	chr1	60198907	60198924	-	miRBase:MI0017345
MI0017345_2	0	0	0	0	0	0	0	0	0	0	0	0	0	0	0	0	0	0	0	0	hsa-miR-4711-5p	miRNA	100616409		1	chr1	60198941	60198963	-	miRBase:MI0017345
MI0014128_1	0	0	0	0	0	0	0	0	0	0	0	0	0	0	0	0	0	0	0	0	hsa-miR-3116	miRNA	100422902		1	chr1	62544502	62544523	+	miRBase:MI0014128
MI0014129_1	0	0	0	0	0	0	0	0	0	0	0	0	0	0	0	0	0	0	0	0	hsa-miR-3116	miRNA	100422946		1	chr1	62544466	62544487	-	miRBase:MI0014129
MI0017441_1	0	0	0	0	0	0	0	0	0	0	0	0	0	0	0	0	0	0	0	0	hsa-miR-4794	miRNA	100616338		1	chr1	65045538	65045559	+	miRBase:MI0017441
MI0016072_1	0	0	0	0	0	0	0	0	0	0	0	0	0	0	0	0	0	0	0	0	hsa-miR-3671	miRNA	100500854		1	chr1	65523445	65523466	-	miRBase:MI0016072
MI0000103_1	89	43	31	124	46	91	45	325	99	106	337	114	438	64	108	12	207	149	358	91	hsa-miR-101-3p	miRNA	406893	ENSG00000199135	1	chr1	65524125	65524145	-	miRBase:MI0000103
MI0000103_2	1	0	0	0	0	0	0	2	1	0	0	0	6	1	3	0	0	0	0	0	hsa-miR-101-5p	miRNA	406893	ENSG00000199135	1	chr1	65524160	65524181	-	miRBase:MI0000103
MI0014130_1	0	0	0	0	0	0	0	0	0	0	0	0	0	0	0	0	0	0	0	0	hsa-miR-3117-5p	miRNA	100422871		1	chr1	67094135	67094154	+	miRBase:MI0014130
MI0014130_2	0	0	0	0	0	0	0	0	0	0	0	0	0	0	0	0	0	0	0	0	hsa-miR-3117-3p	miRNA	100422871		1	chr1	67094168	67094188	+	miRBase:MI0014130
MI0006397_1	0	7	0	2	0	0	0	0	0	0	0	0	0	0	0	0	0	0	0	0	hsa-miR-1262	miRNA	100302279	ENSG00000221203	1	chr1	68649259	68649280	-	miRBase:MI0006397
MI0000483_1	0	0	0	0	0	0	0	0	0	0	0	0	0	0	0	0	0	0	0	0	hsa-miR-186-3p	miRNA	406962	ENSG00000207721	1	chr1	71533325	71533346	-	miRBase:MI0000483
MI0000483_2	966	1289	238	1483	760	441	353	2328	1057	1471	4639	3096	5771	719	483	749	1528	1425	4008	1062	hsa-miR-186-5p	miRNA	406962	ENSG00000207721	1	chr1	71533364	71533385	-	miRBase:MI0000483
MI0016760_1	0	0	0	0	0	0	0	0	0	0	0	0	0	0	0	0	0	0	0	0	hsa-miR-4423-5p	miRNA	100616481		1	chr1	85599489	85599510	+	miRBase:MI0016760
MI0016760_2	0	0	0	0	0	0	0	0	0	0	0	0	0	0	0	0	0	0	0	0	hsa-miR-4423-3p	miRNA	100616481		1	chr1	85599525	85599545	+	miRBase:MI0016760
MI0005567_1	0	0	0	0	0	0	0	0	0	0	0	10	5	0	0	5	2	4	0	18	hsa-miR-760	miRNA	100126348	ENSG00000211575	1	chr1	94312436	94312455	+	miRBase:MI0005567
MI0016761_1	0	0	0	0	0	0	0	0	0	0	0	0	0	0	0	0	0	0	0	0	hsa-miR-378g	miRNA	100616321		1	chr1	95211436	95211455	-	miRBase:MI0016761
MI0012063_1	0	0	0	0	0	0	0	0	0	0	0	0	0	0	0	0	0	0	0	0	hsa-miR-2682-3p	miRNA	100616452		1	chr1	98510827	98510848	-	miRBase:MI0012063
MI0012063_2	0	0	0	0	0	1	0	0	0	0	0	0	0	0	0	0	0	0	0	0	hsa-miR-2682-5p	miRNA	100616452		1	chr1	98510863	98510885	-	miRBase:MI0012063
MI0000454_1	0	0	0	0	0	0	0	0	0	0	0	0	0	0	0	0	0	0	0	0	hsa-miR-137	miRNA	406928	ENSG00000207958	1	chr1	98511647	98511669	-	miRBase:MI0000454
MI0003558_1	0	0	0	0	0	0	0	0	0	0	0	0	0	0	0	0	0	0	0	0	hsa-miR-553	miRNA	693138	ENSG00000207750	1	chr1	100746812	100746832	+	miRBase:MI0003558
MI0000239_1	0	0	0	0	0	0	0	0	0	0	4	11	5	2	3	5	0	0	2	2	hsa-miR-197-5p	miRNA	406974	ENSG00000207709	1	chr1	110141523	110141545	+	miRBase:MI0000239
MI0000239_2	206	239	84	409	186	55	90	360	158	90	1227	574	2915	231	732	58	148	1239	583	818	hsa-miR-197-3p	miRNA	406974	ENSG00000207709	1	chr1	110141562	110141583	+	miRBase:MI0000239
MI0015855_1	0	0	0	0	0	0	0	0	0	0	0	0	0	0	0	0	0	0	0	0	hsa-miR-4256	miRNA	100422976		1	chr1	113004428	113004445	-	miRBase:MI0015855
MI0016762_1	0	0	0	0	0	0	0	0	0	0	0	0	0	0	0	0	0	0	0	0	hsa-miR-548ac	miRNA	100616384		1	chr1	117102660	117102681	-	miRBase:MI0016762
MI0003776_1	574	565	320	346	552	422	574	1300	299	789	1303	8978	743	452	301	1359	1258	1269	6724	1310	hsa-miR-320b	miRNA	100313823	ENSG00000211543	1	chr1	117214409	117214430	+	miRBase:MI0003776
MI0005767_1	1	3	2	6	4	6	0	4	0	12	7	13	27	8	8	1	5	4	17	8	hsa-miR-942	miRNA	100126331	ENSG00000215930	1	chr1	117637277	117637298	+	miRBase:MI0005767
MI0014131_1	0	0	0	0	0	0	0	0	0	0	0	0	0	0	0	0	0	0	0	0	hsa-miR-3118	miRNA	100423008		1	chr1	142667332	142667354	+	miRBase:MI0014131
MI0014132_1	0	0	0	0	0	0	0	0	0	0	0	0	0	0	0	0	0	0	0	0	hsa-miR-3118	miRNA	100422949		1	chr1	143163792	143163814	+	miRBase:MI0014132
MI0014133_1	0	0	0	0	0	0	0	0	0	0	0	0	0	0	0	0	0	0	0	0	hsa-miR-3118	miRNA	100422844		1	chr1	143424150	143424172	-	miRBase:MI0014133
MI0017976_1	0	0	0	0	0	0	0	0	0	0	0	0	0	0	0	0	0	0	0	0	hsa-miR-5087	miRNA			1	chr1	147806646	147806668	-	miRBase:MI0017976
MI0015856_1	0	0	0	0	0	0	0	0	0	0	0	0	0	0	0	0	0	0	0	0	hsa-miR-4257	miRNA	100422997		1	chr1	150524463	150524480	+	miRBase:MI0015856
MI0003559_1	0	0	0	0	0	0	0	0	0	0	0	0	0	0	0	0	0	0	0	0	hsa-miR-554	miRNA	693139	ENSG00000207606	1	chr1	151518287	151518307	+	miRBase:MI0003559
MI0019305_1	0	0	0	0	0	0	0	0	0	0	0	0	0	0	0	0	0	0	4	0	hsa-miR-5698	miRNA			1	chr1	154077038	154077059	-	miRBase:MI0019305
MI0005545_1	0	0	0	0	0	0	0	0	0	2	0	0	0	1	0	0	2	0	1	0	hsa-miR-190b	miRNA	100126346	ENSG00000215938	1	chr1	154166189	154166209	-	miRBase:MI0005545
MI0015857_1	0	0	0	0	0	0	0	0	0	0	0	0	0	0	0	0	0	0	0	0	hsa-miR-4258	miRNA	100423020		1	chr1	154948179	154948195	+	miRBase:MI0015857
MI0003560_1	0	4	1	0	0	3	0	0	1	0	0	5	1	0	0	0	0	4	2	1	hsa-miR-92b-5p	miRNA	693235	ENSG00000208011	1	chr1	155164987	155165008	+	miRBase:MI0003560
MI0003560_2	317	144	134	219	203	380	223	2111	261	318	1098	913	581	410	459	98	365	3308	781	4958	hsa-miR-92b-3p	miRNA	693235	ENSG00000208011	1	chr1	155165028	155165049	+	miRBase:MI0003560
MI0003561_1	0	0	0	0	0	0	0	0	0	0	0	0	0	0	0	0	0	0	0	0	hsa-miR-555	miRNA	693140	ENSG00000207720	1	chr1	155316156	155316176	-	miRBase:MI0003561
MI0000466_1	0	0	0	0	0	0	0	0	0	0	0	0	0	0	0	0	0	0	0	0	hsa-miR-9-3p	miRNA	407046	ENSG00000207933	1	chr1	156390146	156390167	-	miRBase:MI0000466
MI0000466_2	1	0	3	0	0	0	0	0	0	2	5	0	0	0	1	0	0	0	1	0	hsa-miR-9-5p	miRNA	407046	ENSG00000207933	1	chr1	156390184	156390206	-	miRBase:MI0000466
MI0005116_1	0	0	0	0	0	0	0	0	0	0	0	0	0	0	0	0	0	0	0	0	hsa-miR-765	miRNA	768220	ENSG00000211581	1	chr1	156905948	156905968	-	miRBase:MI0005116
MI0015858_1	0	0	0	0	0	0	0	0	0	0	0	0	0	0	0	0	0	0	0	0	hsa-miR-4259	miRNA	100422852		1	chr1	159869779	159869800	-	miRBase:MI0015858
MI0018166_1	0	0	0	0	0	0	0	0	0	0	0	0	0	0	0	0	0	0	0	0	hsa-miR-5187-5p	miRNA			1	chr1	161196985	161197006	+	miRBase:MI0018166
MI0018166_2	0	0	0	0	0	0	0	0	0	0	0	0	0	0	0	0	0	0	0	0	hsa-miR-5187-3p	miRNA			1	chr1	161197027	161197047	+	miRBase:MI0018166
MI0017282_1	0	0	0	0	0	0	0	0	0	0	3	0	0	0	0	0	0	0	0	0	hsa-miR-4654	miRNA	100616386		1	chr1	162126906	162126927	+	miRBase:MI0017282
MI0003562_1	0	0	0	4	0	0	0	0	0	2	0	0	0	0	0	0	0	0	2	0	hsa-miR-556-5p	miRNA	693141	ENSG00000207729	1	chr1	162312351	162312372	+	miRBase:MI0003562
MI0003562_2	0	0	0	0	0	0	0	0	0	0	0	0	0	0	0	0	0	0	0	0	hsa-miR-556-3p	miRNA	693141	ENSG00000207729	1	chr1	162312390	162312411	+	miRBase:MI0003562
MI0016058_1	0	0	0	0	0	0	0	0	0	0	0	0	0	0	0	0	0	0	0	0	hsa-miR-3658	miRNA	100500832		1	chr1	165877160	165877181	+	miRBase:MI0016058
MI0005713_1	0	0	0	0	0	0	0	0	0	0	0	0	0	0	0	0	0	0	0	0	hsa-miR-921	miRNA	100126349	ENSG00000215952	1	chr1	166124010	166124034	-	miRBase:MI0005713
MI0006436_1	0	0	0	0	0	0	0	0	0	0	0	0	0	0	0	0	0	0	0	0	hsa-miR-1255b-5p	miRNA	100302245	ENSG00000221545	1	chr1	167967903	167967924	+	miRBase:MI0006436
MI0006436_2	0	0	0	0	0	0	0	0	0	0	0	0	0	0	0	0	0	0	0	0	hsa-miR-1255b-2-3p	miRNA	100302245	ENSG00000221545	1	chr1	167967937	167967958	+	miRBase:MI0006436
MI0003563_1	0	0	0	0	0	0	0	0	0	0	0	0	0	0	0	0	0	0	0	0	hsa-miR-557	miRNA	693142	ENSG00000207974	1	chr1	168344822	168344844	+	miRBase:MI0003563
MI0014135_1	0	0	0	0	0	0	0	0	0	0	0	0	0	0	0	0	0	0	0	0	hsa-miR-3119	miRNA	100423010		1	chr1	170120527	170120546	+	miRBase:MI0014135
MI0014134_1	0	0	0	0	0	0	0	0	0	0	0	0	0	0	0	0	0	0	0	0	hsa-miR-3119	miRNA	100422839		1	chr1	170120576	170120595	-	miRBase:MI0014134
MI0006357_1	0	0	0	0	0	0	0	0	0	0	0	0	0	0	0	0	0	0	0	0	hsa-miR-1295a	miRNA	100302178	ENSG00000221390	1	chr1	171070879	171070899	-	miRBase:MI0006357
MI0019146_1	0	0	0	0	0	0	0	0	0	0	0	0	0	0	0	0	0	0	0	0	hsa-miR-1295b-5p	miRNA			1	chr1	171070880	171070900	+	miRBase:MI0019146
MI0019146_2	0	0	0	0	0	0	0	0	0	0	0	0	0	0	0	0	0	0	0	0	hsa-miR-1295b-3p	miRNA			1	chr1	171070918	171070939	+	miRBase:MI0019146
MI0000290_1	0	0	0	1	0	4	0	0	0	0	0	1	0	0	5	0	0	1	0	0	hsa-miR-214-3p	miRNA	406996	ENSG00000207949	1	chr1	172107956	172107977	-	miRBase:MI0000290
MI0000290_2	0	0	0	3	2	2	0	0	4	0	1	6	3	0	0	0	3	0	0	0	hsa-miR-214-5p	miRNA	406996	ENSG00000207949	1	chr1	172107997	172108018	-	miRBase:MI0000290
MI0014136_1	0	0	0	0	0	0	0	0	0	1	0	1	6	1	0	4	0	0	0	0	hsa-miR-3120-5p	miRNA	100422882		1	chr1	172107960	172107980	+	miRBase:MI0014136
MI0014136_2	0	15	0	3	0	0	0	0	0	0	11	0	0	0	1	0	2	0	0	3	hsa-miR-3120-3p	miRNA	100422882		1	chr1	172107998	172108018	+	miRBase:MI0014136
MI0000281_1	139	89	81	201	56	90	65	105	81	221	394	288	559	132	63	64	168	205	356	170	hsa-miR-199a-3p	miRNA	406977	ENSG00000208024	1	chr1	172113694	172113715	-	miRBase:MI0000281
MI0000281_2	13	10	4	14	3	0	11	39	10	36	90	35	14	9	14	9	20	53	40	8	hsa-miR-199a-5p	miRNA	406977	ENSG00000208024	1	chr1	172113732	172113754	-	miRBase:MI0000281
MI0003123_1	0	0	0	0	0	0	0	0	0	0	0	0	0	0	0	0	0	0	0	0	hsa-miR-488-3p	miRNA	574441	ENSG00000202609	1	chr1	176998510	176998530	-	miRBase:MI0003123
MI0003123_2	0	0	0	0	0	0	0	0	0	0	0	0	0	0	0	0	0	0	0	0	hsa-miR-488-5p	miRNA	574441	ENSG00000202609	1	chr1	176998548	176998568	-	miRBase:MI0003123
MI0016763_1	0	0	0	0	0	0	0	3	0	0	0	0	0	0	2	0	0	0	0	0	hsa-miR-4424	miRNA	100616328		1	chr1	178646898	178646919	+	miRBase:MI0016763
MI0014137_1	0	0	0	0	0	0	0	0	0	0	0	0	0	0	0	0	0	0	0	0	hsa-miR-3121-3p	miRNA	100423032		1	chr1	180407458	180407479	-	miRBase:MI0014137
MI0014137_2	0	0	0	0	0	0	0	0	0	0	0	0	0	0	0	0	0	0	0	0	hsa-miR-3121-5p	miRNA	100423032		1	chr1	180407493	180407514	-	miRBase:MI0014137
MI0016765_1	0	0	0	0	0	0	0	0	0	0	0	0	0	0	0	0	0	0	0	0	hsa-miR-4426	miRNA	100616345		1	chr1	192685463	192685479	+	miRBase:MI0016765
MI0006425_1	0	0	0	0	0	0	0	0	0	0	0	0	0	0	0	0	0	0	0	0	hsa-miR-1278	miRNA	100302163	ENSG00000221680	1	chr1	193105682	193105703	+	miRBase:MI0006425
MI0017372_1	0	0	0	0	0	0	0	0	0	0	0	0	0	0	0	0	0	0	0	0	hsa-miR-4735-3p	miRNA	100616363		1	chr1	196551547	196551567	-	miRBase:MI0017372
MI0017372_2	0	0	0	0	0	0	0	0	0	0	0	0	0	0	0	0	0	0	0	0	hsa-miR-4735-5p	miRNA	100616363		1	chr1	196551583	196551604	-	miRBase:MI0017372
MI0000270_1	0	0	0	0	0	0	0	0	0	1	0	2	0	0	0	0	0	0	0	0	hsa-miR-181b-3p	miRNA	406955	ENSG00000207975	1	chr1	198828016	198828036	-	miRBase:MI0000270|RFAM:RF00076
MI0000270_2	95	147	49	99	65	46	90	233	193	150	431	168	275	118	64	154	176	199	377	374	hsa-miR-181b-5p	miRNA	406955	ENSG00000207975	1	chr1	198828054	198828076	-	miRBase:MI0000270|RFAM:RF00076
MI0000289_1	10	41	2	16	15	7	19	7	46	28	42	29	66	24	17	53	42	28	24	32	hsa-miR-181a-3p	miRNA	406995	ENSG00000207759	1	chr1	198828198	198828219	-	miRBase:MI0000289
MI0000289_2	3833	7835	1387	6265	4307	2513	3047	9407	8052	8198	19270	6024	11848	3202	3380	7251	11672	8298	13328	11828	hsa-miR-181a-5p	miRNA	406995	ENSG00000207759	1	chr1	198828237	198828259	-	miRBase:MI0000289
MI0018170_1	0	0	0	0	0	0	0	0	0	0	0	0	0	0	0	0	0	0	0	0	hsa-miR-5191	miRNA			1	chr1	201688707	201688728	+	miRBase:MI0018170
MI0006321_1	0	0	0	0	0	0	0	0	0	0	0	0	0	0	0	0	0	0	0	0	hsa-miR-1231	miRNA	100302158	ENSG00000221028	1	chr1	201777743	201777762	+	miRBase:MI0006321
MI0000810_1	0	0	0	0	0	0	0	0	0	0	0	1	0	0	0	0	0	0	0	0	hsa-miR-135b-3p	miRNA	442891	ENSG00000199059	1	chr1	205417451	205417472	-	miRBase:MI0000810
MI0000810_2	0	0	0	0	0	0	0	0	0	0	0	0	0	0	0	0	0	0	0	0	hsa-miR-135b-5p	miRNA	442891	ENSG00000199059	1	chr1	205417489	205417511	-	miRBase:MI0000810
MI0000735_1	6	8	5	20	2	5	1	19	13	12	50	21	59	15	6	4	27	12	18	22	hsa-miR-29c-3p	miRNA	407026	ENSG00000207966	1	chr1	207975210	207975231	-	miRBase:MI0000735
MI0000735_2	0	3	3	2	0	0	0	1	0	0	5	0	3	4	0	0	0	0	0	2	hsa-miR-29c-5p	miRNA	407026	ENSG00000207966	1	chr1	207975248	207975269	-	miRBase:MI0000735
MI0000107_1	0	0	0	0	0	0	0	0	0	0	0	0	0	0	2	0	1	0	0	0	hsa-miR-29b-3p	miRNA	407025	ENSG00000207790	1	chr1	207975795	207975817	-	miRBase:MI0000107|RFAM:RF00074
MI0000107_2	5	3	1	0	0	1	0	0	0	0	0	4	4	2	0	0	2	0	1	2	hsa-miR-29b-2-5p	miRNA	407025	ENSG00000207790	1	chr1	207975837	207975858	-	miRBase:MI0000107|RFAM:RF00074
MI0000285_1	3	16	15	12	16	6	12	40	9	11	38	42	43	49	5	3	97	5	14	17	hsa-miR-205-5p	miRNA	406988	ENSG00000207623	1	chr1	209605511	209605532	+	miRBase:MI0000285
MI0000285_2	0	0	0	0	0	0	0	0	0	0	0	0	0	0	0	0	3	0	0	0	hsa-miR-205-3p	miRNA	406988	ENSG00000207623	1	chr1	209605548	209605568	+	miRBase:MI0000285
MI0015859_1	0	0	0	0	0	0	0	0	0	0	0	0	0	0	0	0	0	0	0	0	hsa-miR-4260	miRNA	100422894		1	chr1	209796827	209796845	-	miRBase:MI0015859
MI0014138_1	0	0	0	0	0	0	0	0	0	0	0	0	0	0	0	0	0	0	0	3	hsa-miR-3122	miRNA	100422947		1	chr1	212250964	212250985	+	miRBase:MI0014138
MI0000291_1	12	4	12	21	13	12	11	62	4	10	14	15	8	3	12	0	17	9	8	2	hsa-miR-215	miRNA	406997	ENSG00000207590	1	chr1	220291258	220291278	-	miRBase:MI0000291
MI0000488_1	9	11	4	17	6	1	4	29	7	14	45	23	11	2	3	7	32	6	77	36	hsa-miR-194-5p	miRNA	406969	ENSG00000207624	1	chr1	220291548	220291569	-	miRBase:MI0000488
MI0006442_1	3	5	0	1	0	2	2	0	0	4	1	1	2	0	3	0	5	17	9	3	hsa-miR-664-3p	miRNA	100302234		1	chr1	220373891	220373913	-	miRBase:MI0006442
MI0006442_2	0	2	0	2	0	0	0	0	3	4	6	1	3	2	0	0	1	0	5	1	hsa-miR-664-5p	miRNA	100302234		1	chr1	220373928	220373951	-	miRBase:MI0006442
MI0003839_1	574	565	320	346	552	422	574	1300	299	789	1304	8979	743	452	301	1359	1258	1269	6726	1310	hsa-miR-320b	miRNA	100302180	ENSG00000221406	1	chr1	224444751	224444772	-	miRBase:MI0003839
MI0017380_1	0	0	0	0	0	0	4	0	0	0	1	0	2	0	0	0	0	0	0	0	hsa-miR-4742-3p	miRNA	100616468		1	chr1	224585929	224585951	-	miRBase:MI0017380
MI0017380_2	0	0	0	0	0	0	0	0	0	0	0	0	2	0	0	0	0	0	2	0	hsa-miR-4742-5p	miRNA	100616468		1	chr1	224585991	224586013	-	miRBase:MI0017380
MI0017876_1	0	0	0	0	0	0	0	0	0	0	0	0	0	0	0	0	0	0	0	0	hsa-miR-5008-3p	miRNA			1	chr1	228129311	228129331	-	miRBase:MI0017876
MI0017876_2	0	0	0	0	0	0	0	0	0	0	0	0	0	0	0	0	0	0	0	0	hsa-miR-5008-5p	miRNA			1	chr1	228129342	228129363	-	miRBase:MI0017876
MI0016011_1	0	0	0	0	0	0	0	0	0	0	0	4	0	0	0	0	0	0	0	1	hsa-miR-3620	miRNA	100500810		1	chr1	228285021	228285042	+	miRBase:MI0016011
MI0017296_1	0	0	0	0	0	0	0	0	0	0	0	0	0	0	0	0	0	0	0	0	hsa-miR-4666a-5p	miRNA	100616308		1	chr1	228649784	228649804	+	miRBase:MI0017296
MI0017296_2	0	0	0	0	0	0	0	0	0	0	0	0	0	0	0	0	0	0	0	0	hsa-miR-4666a-3p	miRNA	100616308		1	chr1	228649826	228649846	+	miRBase:MI0017296
MI0006275_1	0	0	0	0	0	0	0	0	0	0	0	0	0	0	0	0	0	0	0	0	hsa-miR-1182	miRNA	100302132	ENSG00000221290	1	chr1	231155587	231155609	-	miRBase:MI0006275
MI0016766_1	0	0	0	0	0	0	0	0	0	0	0	0	0	0	0	0	0	0	0	0	hsa-miR-4427	miRNA	100616390		1	chr1	233759941	233759961	+	miRBase:MI0016766
MI0017302_1	0	0	0	0	0	0	0	0	0	0	0	0	0	0	0	0	0	0	0	0	hsa-miR-4671-5p	miRNA	100616380		1	chr1	234442222	234442243	+	miRBase:MI0017302
MI0017302_2	0	0	0	0	0	0	0	0	0	0	0	0	0	0	0	0	0	0	0	0	hsa-miR-4671-3p	miRNA	100616380		1	chr1	234442258	234442278	+	miRBase:MI0017302
MI0017392_1	0	0	0	0	0	0	0	0	0	0	0	0	0	0	0	0	0	0	0	0	hsa-miR-4753-3p	miRNA	100616224		1	chr1	235353355	235353376	-	miRBase:MI0017392
MI0017392_2	0	0	0	0	0	0	0	0	0	0	0	0	0	0	0	0	0	0	0	0	hsa-miR-4753-5p	miRNA	100616224		1	chr1	235353401	235353422	-	miRBase:MI0017392
MI0007258_1	0	0	0	0	0	0	0	0	0	0	0	2	0	0	0	0	0	0	0	0	hsa-miR-1537	miRNA	100302139	ENSG00000222831	1	chr1	236016300	236016321	-	miRBase:MI0007258
MI0016767_1	0	0	0	0	0	0	0	0	0	0	0	0	0	0	0	0	0	0	0	0	hsa-miR-4428	miRNA	100616141		1	chr1	237634464	237634485	+	miRBase:MI0016767
MI0014139_1	0	0	0	0	0	0	0	0	0	0	0	0	0	0	0	0	0	0	0	0	hsa-miR-3123	miRNA	100422856		1	chr1	241295620	241295636	+	miRBase:MI0014139
MI0017308_1	0	0	0	0	0	0	0	0	0	0	0	0	0	0	0	0	0	0	0	0	hsa-miR-4677-5p	miRNA	100616343		1	chr1	243509490	243509511	+	miRBase:MI0017308
MI0017308_2	3	0	0	6	4	1	2	2	3	2	10	3	6	1	3	0	1	7	9	2	hsa-miR-4677-3p	miRNA	100616343		1	chr1	243509527	243509548	+	miRBase:MI0017308
MI0016422_1	0	0	0	0	0	0	0	0	0	0	0	0	0	0	0	0	0	0	0	0	hsa-miR-3916	miRNA	100500849		1	chr1	247365318	247365343	-	miRBase:MI0016422
MI0014140_1	0	0	0	0	0	0	0	0	0	0	4	0	3	0	0	0	0	0	0	0	hsa-miR-3124-5p	miRNA	100422879		1	chr1	249120582	249120602	+	miRBase:MI0014140
MI0014140_2	0	0	0	0	0	0	0	0	0	0	0	0	0	0	0	0	0	0	0	0	hsa-miR-3124-3p	miRNA	100422879		1	chr1	249120617	249120638	+	miRBase:MI0014140
MI0019144_1	0	0	0	0	0	0	0	0	0	0	0	0	0	0	0	0	0	0	0	0	hsa-miR-5587-5p	miRNA			1	chr16	585316	585333	+	miRBase:MI0019144
MI0019144_2	0	0	0	0	0	0	0	0	0	0	0	0	0	0	0	0	0	0	0	0	hsa-miR-5587-3p	miRNA			1	chr16	585348	585368	+	miRBase:MI0019144
MI0014210_1	0	0	0	0	0	2	0	6	6	7	6	3	5	0	5	0	5	3	7	2	hsa-miR-3176	miRNA	100423037		1	chr16	593336	593354	+	miRBase:MI0014210
MI0003670_1	0	0	0	0	0	0	0	0	0	0	0	0	0	0	0	0	0	0	0	0	hsa-miR-662	miRNA	724032	ENSG00000207579	1	chr16	820243	820263	+	miRBase:MI0003670
MI0014211_1	0	0	0	0	4	0	0	0	0	0	0	0	0	0	0	0	0	0	0	3	hsa-miR-3177-5p	miRNA	100423012		1	chr16	1784996	1785018	+	miRBase:MI0014211
MI0014211_2	6	3	0	1	0	0	0	1	0	2	9	4	5	0	0	2	0	2	3	6	hsa-miR-3177-3p	miRNA	100423012		1	chr16	1785039	1785059	+	miRBase:MI0014211
MI0006311_1	0	0	0	0	0	0	0	0	0	0	0	0	0	0	0	0	0	0	0	0	hsa-miR-1225-3p	miRNA	100188847	ENSG00000221656	1	chr16	2140196	2140217	-	miRBase:MI0006311
MI0006311_2	0	0	0	0	0	0	0	0	0	0	0	0	0	0	1	4	0	0	0	0	hsa-miR-1225-5p	miRNA	100188847	ENSG00000221656	1	chr16	2140264	2140285	-	miRBase:MI0006311
MI0016882_1	0	9	1	2	0	0	0	1	1	0	11	7	1	1	0	6	0	13	13	0	hsa-miR-4516	miRNA	100616258		1	chr16	2183121	2183137	+	miRBase:MI0016882
MI0016409_1	1	0	0	2	8	0	0	0	0	0	1	10	2	0	0	1	0	1	2	22	hsa-miR-3180	miRNA	100500916		1	chr16	2186077	2186095	-	miRBase:MI0016409
MI0016078_1	0	0	0	0	0	0	0	0	0	0	0	0	0	0	0	0	0	0	0	0	hsa-miR-3677-5p	miRNA	100500812		1	chr16	2320716	2320737	+	miRBase:MI0016078
MI0016078_2	0	0	0	0	2	0	9	0	0	0	0	3	1	2	1	3	0	0	1	0	hsa-miR-3677-3p	miRNA	100500812		1	chr16	2320752	2320773	+	miRBase:MI0016078
MI0005762_1	0	0	0	0	0	0	0	0	1	0	6	2	0	1	2	0	3	0	1	4	hsa-miR-940	miRNA	100126328	ENSG00000216095	1	chr16	2321807	2321827	+	miRBase:MI0005762
MI0017352_1	0	0	0	0	0	0	0	0	0	0	0	0	0	0	0	0	0	0	0	0	hsa-miR-4717-5p	miRNA	100616241		1	chr16	2324630	2324651	+	miRBase:MI0017352
MI0017352_2	0	0	0	0	0	0	0	0	0	0	0	0	0	0	0	0	0	0	0	0	hsa-miR-4717-3p	miRNA	100616241		1	chr16	2324662	2324682	+	miRBase:MI0017352
MI0014212_1	0	0	0	0	0	0	0	0	0	0	0	0	0	0	0	0	0	0	0	0	hsa-miR-3178	miRNA	100422974		1	chr16	2581980	2581996	-	miRBase:MI0014212
MI0006412_1	0	0	0	0	0	0	0	0	0	0	0	0	0	0	0	0	0	0	0	0	hsa-miR-548h-5p	miRNA	100302241	ENSG00000221801	1	chr16	11400348	11400369	-	miRBase:MI0006412
MI0017353_1	0	0	0	0	0	0	0	0	0	0	0	0	0	0	0	0	0	0	0	0	hsa-miR-4718	miRNA	100616195		1	chr16	12814178	12814198	+	miRBase:MI0017353
MI0003137_1	5	14	7	6	7	2	11	6	2	18	12	23	8	5	0	7	8	3	11	13	hsa-miR-193b-5p	miRNA	574455	ENSG00000207639	1	chr16	14397837	14397858	+	miRBase:MI0003137
MI0003137_2	6	1	0	8	5	0	10	2	3	3	0	28	10	4	0	1	7	3	15	0	hsa-miR-193b-3p	miRNA	574455	ENSG00000207639	1	chr16	14397874	14397895	+	miRBase:MI0003137
MI0000767_1	0	0	0	0	0	0	0	0	0	0	0	0	0	0	0	0	0	0	0	1	hsa-miR-365a-5p	miRNA	100126355	ENSG00000199130	1	chr16	14403157	14403179	+	miRBase:MI0000767
MI0000767_2	7	0	0	1	0	0	0	0	1	4	0	5	12	1	0	0	1	4	0	0	hsa-miR-365a-3p	miRNA	100126355	ENSG00000199130	1	chr16	14403197	14403218	+	miRBase:MI0000767
MI0014213_1	0	0	0	0	0	0	0	0	0	0	0	0	0	0	0	0	0	0	0	0	hsa-miR-3179	miRNA	100422960		1	chr16	14995416	14995437	+	miRBase:MI0014213
MI0016071_1	0	0	0	0	0	0	0	0	0	0	0	0	0	0	0	0	0	0	0	0	hsa-miR-3670	miRNA	100500910		1	chr16	15001613	15001636	+	miRBase:MI0016071
MI0014214_1	0	0	0	0	0	0	0	0	0	0	0	0	0	0	0	0	0	5	0	0	hsa-miR-3180-5p	miRNA	100422870		1	chr16	15005094	15005118	+	miRBase:MI0014214
MI0014214_2	1	0	0	2	8	0	0	0	0	0	1	10	2	0	0	1	0	1	2	22	hsa-miR-3180-3p	miRNA	100422870		1	chr16	15005138	15005159	+	miRBase:MI0014214
MI0009982_1	0	0	0	0	0	0	0	0	0	0	0	0	0	0	0	0	0	0	0	0	hsa-miR-1972	miRNA	100302243	ENSG00000239118	1	chr16	15104186	15104207	-	miRBase:MI0009982
MI0016408_1	1	0	0	2	8	0	0	0	0	0	1	10	2	0	0	1	0	1	2	22	hsa-miR-3180	miRNA	100500852		1	chr16	15248806	15248824	-	miRBase:MI0016408
MI0002468_1	716	295	217	748	314	542	547	1357	488	748	2223	1536	1614	680	944	121	356	1668	2650	1512	hsa-miR-484	miRNA	619553	ENSG00000202641	1	chr16	15737158	15737179	+	miRBase:MI0002468
MI0014216_1	0	0	0	0	0	0	0	0	0	0	0	0	0	0	0	0	0	0	0	0	hsa-miR-3179	miRNA	100422886		1	chr16	16394067	16394088	+	miRBase:MI0014216
MI0019112_1	0	0	0	0	0	0	0	0	0	0	0	0	0	0	0	0	0	0	0	0	hsa-miR-3670	miRNA	100500910		1	chr16	16400266	16400289	+	miRBase:MI0019112
MI0014215_1	0	0	0	0	0	0	0	0	0	0	0	0	0	0	0	0	0	5	0	0	hsa-miR-3180-5p	miRNA	100422956		1	chr16	16403749	16403773	+	miRBase:MI0014215
MI0014215_2	1	0	0	2	8	0	0	0	0	0	1	10	2	0	0	1	0	1	2	22	hsa-miR-3180-3p	miRNA	100422956		1	chr16	16403793	16403814	+	miRBase:MI0014215
MI0014217_1	1	0	0	2	8	0	0	0	0	0	1	10	2	0	0	1	0	1	2	22	hsa-miR-3180-3p	miRNA	100422836		1	chr16	18496046	18496067	-	miRBase:MI0014217
MI0014217_2	0	0	0	0	0	0	0	0	0	0	0	0	0	0	0	0	0	5	0	0	hsa-miR-3180-5p	miRNA	100422836		1	chr16	18496087	18496111	-	miRBase:MI0014217
MI0014221_1	0	0	0	0	0	0	0	0	0	0	0	0	0	0	0	0	0	0	0	0	hsa-miR-3179	miRNA	100423006		1	chr16	18505762	18505783	-	miRBase:MI0014221
MI0016081_1	0	0	0	0	0	0	0	0	0	0	0	0	0	0	0	0	0	0	0	0	hsa-miR-3680-3p	miRNA	100500917		1	chr16	21517385	21517407	-	miRBase:MI0016081
MI0016081_2	0	0	0	0	0	0	0	0	0	0	0	0	0	0	0	0	0	0	0	0	hsa-miR-3680-5p	miRNA	100500917		1	chr16	21517422	21517443	-	miRBase:MI0016081
MI0014222_1	0	0	0	0	0	0	0	0	0	0	0	0	0	0	0	0	0	0	0	0	hsa-miR-548w	miRNA	100422923		1	chr16	26036567	26036589	+	miRBase:MI0014222
MI0017356_1	0	0	0	0	0	0	0	0	0	0	0	0	0	0	0	0	0	0	0	0	hsa-miR-4721	miRNA	100616256		1	chr16	28855248	28855269	-	miRBase:MI0017356
MI0016883_1	0	0	0	0	0	0	0	0	0	0	0	0	0	0	0	0	0	0	0	0	hsa-miR-4517	miRNA	100616487		1	chr16	28969908	28969932	+	miRBase:MI0016883
MI0019113_1	0	0	0	0	0	0	0	0	0	0	0	0	0	0	0	0	0	0	0	0	hsa-miR-3680-3p	miRNA	100500917		1	chr16	29610515	29610537	-	miRBase:MI0019113
MI0019113_2	0	0	0	0	0	0	0	0	0	0	0	0	0	0	0	0	0	0	0	0	hsa-miR-3680-5p	miRNA	100500917		1	chr16	29610552	29610573	-	miRBase:MI0019113
MI0016884_1	0	0	0	0	0	0	0	0	0	0	0	0	0	0	0	0	0	0	0	0	hsa-miR-4518	miRNA	100616405		1	chr16	30515289	30515314	+	miRBase:MI0016884
MI0016885_1	0	0	0	0	0	0	0	0	0	0	0	0	0	0	0	0	0	0	0	0	hsa-miR-4519	miRNA	100616231		1	chr16	30886622	30886639	-	miRBase:MI0016885
MI0003892_1	0	0	0	0	0	0	0	0	0	0	0	0	0	0	0	0	0	0	0	0	hsa-miR-762	miRNA	100313837	ENSG00000211591	1	chr16	30905272	30905293	+	miRBase:MI0003892
MI0014223_1	1	0	0	0	0	0	0	0	0	0	0	0	0	1	0	0	0	0	0	0	hsa-miR-3181	miRNA	100422972		1	chr16	50776224	50776242	+	miRBase:MI0014223
MI0016591_1	0	0	0	0	0	0	0	0	0	0	0	0	0	0	0	0	0	0	0	0	hsa-miR-3935	miRNA	100500891		1	chr16	56279489	56279510	+	miRBase:MI0016591
MI0000455_1	0	0	2	0	0	0	0	3	0	0	2	0	0	0	0	0	0	0	0	0	hsa-miR-138-5p	miRNA	406930	ENSG00000207649	1	chr16	56892439	56892461	+	miRBase:MI0000455
MI0000455_2	0	0	0	0	0	0	0	0	0	0	0	0	0	0	0	0	0	0	0	0	hsa-miR-138-2-3p	miRNA	406930	ENSG00000207649	1	chr16	56892486	56892507	+	miRBase:MI0000455
MI0000804_1	27	63	23	50	24	14	41	33	46	88	131	77	63	93	52	104	42	89	91	82	hsa-miR-328	miRNA	442901	ENSG00000207948	1	chr16	67236230	67236251	-	miRBase:MI0000804
MI0007259_1	1	5	1	1	1	6	0	3	2	8	18	3	5	5	8	0	4	1	10	2	hsa-miR-1538	miRNA	100302119	ENSG00000223109	1	chr16	69599711	69599733	-	miRBase:MI0007259
MI0000456_1	1	23	1	3	0	1	0	1	8	0	12	14	28	1	3	12	3	16	5	4	hsa-miR-140-5p	miRNA	406932	ENSG00000208017	1	chr16	69967006	69967027	+	miRBase:MI0000456
MI0000456_2	157	183	31	207	105	56	84	203	141	135	409	185	702	82	72	67	232	186	344	82	hsa-miR-140-3p	miRNA	406932	ENSG00000208017	1	chr16	69967045	69967065	+	miRBase:MI0000456
MI0015977_1	0	0	0	0	0	0	0	0	0	0	0	0	0	0	0	0	0	0	0	0	hsa-miR-1972	miRNA	100422922		1	chr16	70064296	70064317	+	miRBase:MI0015977
MI0017354_1	0	0	0	0	0	0	0	0	0	0	0	0	0	0	0	0	0	0	0	0	hsa-miR-4719	miRNA	100616172		1	chr16	76902885	76902906	+	miRBase:MI0017354
MI0017355_1	0	0	0	0	0	0	0	0	0	0	0	0	0	0	0	0	0	0	0	0	hsa-miR-4720-5p	miRNA	100616150		1	chr16	81418626	81418647	+	miRBase:MI0017355
MI0017355_2	0	0	0	0	0	0	0	0	0	0	0	0	0	0	0	0	0	0	0	0	hsa-miR-4720-3p	miRNA	100616150		1	chr16	81418668	81418688	+	miRBase:MI0017355
MI0014224_1	0	0	2	1	0	0	0	0	0	0	0	0	2	0	0	0	0	1	0	3	hsa-miR-3182	miRNA	100422853		1	chr16	83541954	83541970	+	miRBase:MI0014224
MI0017982_1	0	0	0	0	0	0	0	0	0	0	0	0	0	0	0	0	0	0	0	0	hsa-miR-5093	miRNA			1	chr16	85339842	85339864	-	miRBase:MI0017982
MI0008331_1	0	3	2	1	0	0	0	0	0	0	0	0	16	1	0	0	0	3	2	6	hsa-miR-1910	miRNA	100302261	ENSG00000222190	1	chr16	85775275	85775295	-	miRBase:MI0008331
MI0018168_1	0	36	4	6	1	0	14	22	44	30	32	52	37	5	12	30	6	0	0	29	hsa-miR-5189	miRNA			1	chr16	88535351	88535374	+	miRBase:MI0018168
MI0017357_1	0	0	0	0	0	0	0	0	0	0	0	0	0	0	0	0	0	0	0	0	hsa-miR-4722-3p	miRNA	100616167		1	chr16	88782686	88782707	-	miRBase:MI0017357
MI0017357_2	0	0	0	0	0	0	0	0	0	0	0	0	0	0	0	0	0	0	0	0	hsa-miR-4722-5p	miRNA	100616167		1	chr16	88782723	88782745	-	miRBase:MI0017357
MI0014207_1	0	0	0	0	0	0	0	0	0	0	0	0	0	0	0	0	0	0	0	0	hsa-miR-3118	miRNA	100422935		1	chr15	21038167	21038189	+	miRBase:MI0014207
MI0019308_1	0	0	0	0	0	0	0	0	0	0	0	0	0	0	0	0	0	0	0	0	hsa-miR-5701	miRNA			1	chr15	21145590	21145608	+	miRBase:MI0019308
MI0015981_1	0	0	0	0	0	0	0	0	0	0	0	0	0	0	0	0	0	0	0	0	hsa-miR-3118	miRNA	100422906		1	chr15	22049317	22049339	+	miRBase:MI0015981
MI0019593_1	0	0	0	0	0	0	0	0	0	0	0	0	0	0	0	0	0	0	0	0	hsa-miR-5701	miRNA			1	chr15	22156775	22156793	+	miRBase:MI0019593
MI0006405_1	0	0	0	0	0	0	0	0	0	0	0	0	0	0	0	0	0	0	0	0	hsa-miR-1268a	miRNA	100302233	ENSG00000221641	1	chr15	22513259	22513276	-	miRBase:MI0006405
MI0016873_1	0	0	0	0	0	0	0	0	0	0	0	0	0	0	0	0	0	0	0	0	hsa-miR-4509	miRNA	100616223		1	chr15	22675203	22675224	-	miRBase:MI0016873
MI0016872_1	0	0	2	7	3	2	0	5	0	4	3	8	0	0	1	7	8	3	1	0	hsa-miR-4508	miRNA	100616275		1	chr15	23807254	23807270	-	miRBase:MI0016872
MI0017349_1	0	0	0	0	0	0	0	0	0	0	0	0	0	0	0	0	0	0	0	0	hsa-miR-4715-3p	miRNA	100616474		1	chr15	26093905	26093927	-	miRBase:MI0017349
MI0017349_2	0	0	0	0	0	0	0	0	0	0	0	0	0	0	0	0	0	0	0	0	hsa-miR-4715-5p	miRNA	100616474		1	chr15	26093942	26093963	-	miRBase:MI0017349
MI0016874_1	0	0	0	0	0	0	0	0	0	0	0	0	0	0	0	0	0	0	0	0	hsa-miR-4509	miRNA	100616228		1	chr15	28671654	28671675	+	miRBase:MI0016874
MI0016875_1	0	0	0	0	0	0	0	0	0	0	0	0	0	0	0	0	0	0	0	0	hsa-miR-4509	miRNA	100616382		1	chr15	28735953	28735974	-	miRBase:MI0016875
MI0000287_1	0	0	0	0	0	0	0	0	0	0	0	0	0	0	0	0	0	0	0	0	hsa-miR-211-3p	miRNA	406993	ENSG00000207702	1	chr15	31357262	31357282	-	miRBase:MI0000287
MI0000287_2	0	1	0	0	0	2	0	2	0	0	0	0	0	0	0	0	0	0	0	0	hsa-miR-211-5p	miRNA	406993	ENSG00000207702	1	chr15	31357298	31357319	-	miRBase:MI0000287
MI0006323_1	0	0	0	0	0	0	0	0	0	0	0	0	0	0	0	0	0	0	0	0	hsa-miR-1233	miRNA	100302160	ENSG00000221065	1	chr15	34674270	34674289	-	miRBase:MI0006323
MI0015973_1	0	0	0	0	0	0	0	0	0	0	0	0	0	0	0	0	0	0	0	0	hsa-miR-1233	miRNA	100422845		1	chr15	34820491	34820510	-	miRBase:MI0015973
MI0016599_1	0	0	0	0	0	0	0	0	0	0	0	0	0	0	0	0	0	0	0	0	hsa-miR-3942-3p	miRNA	100500904		1	chr15	35664481	35664501	-	miRBase:MI0016599
MI0016599_2	0	0	0	1	0	0	0	0	0	0	0	0	0	0	0	0	0	0	0	0	hsa-miR-3942-5p	miRNA	100500904		1	chr15	35664522	35664543	-	miRBase:MI0016599
MI0016876_1	0	0	0	0	0	0	0	0	0	0	0	0	0	0	0	0	0	0	0	0	hsa-miR-4510	miRNA	100616293		1	chr15	36219064	36219085	+	miRBase:MI0016876
MI0003640_1	0	0	0	0	0	0	0	0	0	0	0	0	0	0	0	0	0	0	0	0	hsa-miR-626	miRNA	693211	ENSG00000207766	1	chr15	41983843	41983861	+	miRBase:MI0003640
MI0015840_1	0	0	0	0	0	0	0	0	0	0	0	0	0	0	0	0	0	0	0	0	hsa-miR-4310	miRNA	100423013		1	chr15	42158703	42158718	-	miRBase:MI0015840
MI0003641_1	1	0	0	1	2	0	0	4	0	6	0	5	9	0	2	0	1	0	5	0	hsa-miR-627	miRNA	693212	ENSG00000207712	1	chr15	42491828	42491849	-	miRBase:MI0003641
MI0006429_1	0	0	0	0	0	0	0	0	0	0	0	0	0	0	0	0	0	0	0	0	hsa-miR-1282	miRNA	100302254	ENSG00000221792	1	chr15	44085930	44085949	-	miRBase:MI0006429
MI0005544_1	0	0	0	0	0	0	0	0	0	0	0	0	0	0	0	4	0	0	0	0	hsa-miR-147b	miRNA	100126311	ENSG00000211519	1	chr15	45725296	45725317	+	miRBase:MI0005544
MI0017350_1	0	0	0	0	0	0	0	0	0	0	0	0	0	0	0	0	0	0	0	0	hsa-miR-4716-3p	miRNA	100616332		1	chr15	49461276	49461297	-	miRBase:MI0017350
MI0017350_2	0	0	0	0	0	0	0	0	0	0	0	0	0	0	0	0	0	0	0	0	hsa-miR-4716-5p	miRNA	100616332		1	chr15	49461318	49461339	-	miRBase:MI0017350
MI0017346_1	0	0	0	0	0	0	0	0	0	0	0	0	0	0	0	0	0	0	0	0	hsa-miR-4712-5p	miRNA	100616396		1	chr15	50652534	50652555	+	miRBase:MI0017346
MI0017346_2	0	0	0	0	0	0	0	0	0	0	0	0	1	0	0	0	0	0	0	0	hsa-miR-4712-3p	miRNA	100616396		1	chr15	50652582	50652602	+	miRBase:MI0017346
MI0017347_1	0	0	0	0	0	0	0	0	0	0	0	0	0	0	0	0	0	0	0	0	hsa-miR-4713-5p	miRNA	100616369		1	chr15	51534397	51534418	+	miRBase:MI0017347
MI0017347_2	0	0	0	0	0	0	0	0	0	0	0	0	0	0	0	0	0	0	0	0	hsa-miR-4713-3p	miRNA	100616369		1	chr15	51534430	51534451	+	miRBase:MI0017347
MI0006403_1	0	0	0	0	0	0	0	0	0	0	0	0	0	0	0	0	0	0	0	0	hsa-miR-1266	miRNA	100302202	ENSG00000221052	1	chr15	52569363	52569385	-	miRBase:MI0006403
MI0003642_1	1	3	1	2	6	0	0	9	4	13	12	4	10	0	5	5	2	5	6	5	hsa-miR-628-3p	miRNA	693213	ENSG00000207964	1	chr15	55665152	55665172	-	miRBase:MI0003642
MI0003642_2	0	0	0	4	0	0	0	0	2	0	1	0	4	0	0	0	0	1	4	0	hsa-miR-628-5p	miRNA	693213	ENSG00000207964	1	chr15	55665189	55665210	-	miRBase:MI0003642
MI0010635_1	0	0	0	0	0	0	0	0	0	0	0	5	0	0	0	0	0	0	0	0	hsa-miR-2116-3p	miRNA	100313886	ENSG00000253030	1	chr15	59463391	59463411	-	miRBase:MI0010635
MI0010635_2	0	0	0	0	0	0	0	0	0	0	0	3	0	1	0	0	0	0	0	0	hsa-miR-2116-5p	miRNA	100313886	ENSG00000253030	1	chr15	59463428	59463448	-	miRBase:MI0010635
MI0000486_1	0	0	0	0	0	0	0	0	1	6	2	0	4	0	1	0	0	1	1	6	hsa-miR-190a	miRNA	406965	ENSG00000211137	1	chr15	63116170	63116191	+	miRBase:MI0000486
MI0001444_1	0	0	0	0	0	0	0	0	0	0	0	0	0	0	0	0	0	0	0	0	hsa-miR-422a	miRNA	494334	ENSG00000199156	1	chr15	64163188	64163209	-	miRBase:MI0001444
MI0006408_1	0	0	0	0	0	0	0	0	0	0	0	0	0	0	0	0	0	0	0	0	hsa-miR-1272	miRNA	100302184	ENSG00000221033	1	chr15	65054670	65054695	-	miRBase:MI0006408
MI0016877_1	0	0	0	0	0	0	7	0	0	0	1	4	0	1	0	0	1	1	0	0	hsa-miR-4511	miRNA	100616379		1	chr15	66011635	66011656	-	miRBase:MI0016877
MI0015841_1	0	0	0	0	0	0	0	0	0	0	0	0	0	0	0	0	0	0	0	0	hsa-miR-4311	miRNA	100422905		1	chr15	66332581	66332598	+	miRBase:MI0015841
MI0016878_1	0	0	0	0	0	0	0	3	0	0	0	0	3	0	3	0	0	0	0	0	hsa-miR-4512	miRNA	100616149		1	chr15	66789303	66789324	-	miRBase:MI0016878
MI0015842_1	0	0	0	0	0	0	0	0	0	0	0	0	0	0	0	0	0	0	0	0	hsa-miR-4312	miRNA	100422971		1	chr15	69094199	69094217	-	miRBase:MI0015842
MI0003643_1	0	0	0	0	0	0	0	0	0	0	0	0	0	0	2	0	0	0	0	0	hsa-miR-629-3p	miRNA	693214	ENSG00000207965	1	chr15	70371726	70371747	-	miRBase:MI0003643
MI0003643_2	4	30	3	19	17	11	6	7	8	23	67	54	52	4	7	35	27	16	44	27	hsa-miR-629-5p	miRNA	693214	ENSG00000207965	1	chr15	70371766	70371786	-	miRBase:MI0003643
MI0003644_1	0	0	0	0	0	0	0	0	0	0	0	0	0	0	0	0	0	0	0	0	hsa-miR-630	miRNA	693215	ENSG00000207690	1	chr15	72879618	72879639	+	miRBase:MI0003644
MI0016879_1	0	0	0	0	0	0	0	0	0	0	0	0	0	0	0	0	0	0	0	0	hsa-miR-4513	miRNA	100616183		1	chr15	75081064	75081085	-	miRBase:MI0016879
MI0003645_1	0	0	0	0	0	0	0	0	0	0	0	0	0	0	0	0	0	0	0	0	hsa-miR-631	miRNA	693216	ENSG00000207636	1	chr15	75645991	75646011	-	miRBase:MI0003645
MI0015843_1	0	0	0	0	0	0	0	0	0	0	0	0	0	0	0	0	0	0	0	0	hsa-miR-4313	miRNA	100423035		1	chr15	76054627	76054646	-	miRBase:MI0015843
MI0016134_1	0	0	0	0	0	0	0	0	0	0	0	0	0	0	0	0	0	0	0	0	hsa-miR-3713	miRNA	100500855		1	chr15	76878988	76879007	+	miRBase:MI0016134
MI0000481_1	0	0	0	0	0	0	0	0	1	0	3	0	3	0	0	8	0	0	0	0	hsa-miR-184	miRNA	406960	ENSG00000207695	1	chr15	79502182	79502203	+	miRBase:MI0000481
MI0019117_1	0	0	0	0	0	0	0	0	0	0	0	0	0	0	0	0	0	0	0	0	hsa-miR-5572	miRNA			1	chr15	80873520	80873540	+	miRBase:MI0019117
MI0003679_1	0	0	0	0	0	0	0	0	0	0	0	0	0	0	0	0	0	0	0	0	hsa-miR-549	miRNA	693132	ENSG00000208003	1	chr15	81134334	81134354	-	miRBase:MI0003679
MI0016880_1	0	0	0	0	0	0	0	0	0	0	0	0	0	0	0	0	0	0	0	0	hsa-miR-4514	miRNA	100616181		1	chr15	81289791	81289808	-	miRBase:MI0016880
MI0016881_1	0	0	0	0	0	0	0	0	0	0	0	0	0	0	0	0	0	0	0	0	hsa-miR-4515	miRNA	100616404		1	chr15	83736101	83736122	+	miRBase:MI0016881
MI0006416_1	0	0	0	3	0	0	2	1	0	0	0	0	0	0	0	0	0	0	0	3	hsa-miR-1276	miRNA	100302121	ENSG00000221634	1	chr15	86313779	86313798	-	miRBase:MI0006416
MI0017875_1	0	0	0	0	0	0	0	0	0	0	0	0	0	0	0	0	0	0	0	0	hsa-miR-548ap-5p	miRNA			1	chr15	86368886	86368904	+	miRBase:MI0017875
MI0017875_2	0	0	0	0	0	0	0	0	0	0	0	0	0	0	0	0	0	0	0	0	hsa-miR-548ap-3p	miRNA			1	chr15	86368923	86368941	+	miRBase:MI0017875
MI0006272_1	0	0	0	0	0	0	0	0	0	0	0	0	0	0	0	0	0	0	0	0	hsa-miR-1179	miRNA	100302235	ENSG00000221630	1	chr15	89151352	89151372	+	miRBase:MI0006272
MI0000264_1	0	0	0	0	0	0	0	0	0	0	0	0	0	0	0	0	0	0	0	0	hsa-miR-7-5p	miRNA	407044	ENSG00000207703	1	chr15	89155087	89155109	+	miRBase:MI0000264|RFAM:RF00053
MI0000264_2	0	0	0	0	0	0	0	0	0	0	0	0	0	0	0	0	0	0	0	0	hsa-miR-7-2-3p	miRNA	407044	ENSG00000207703	1	chr15	89155127	89155148	+	miRBase:MI0000264|RFAM:RF00053
MI0017351_1	0	0	0	0	0	0	0	0	0	0	0	0	0	0	0	0	0	0	0	0	hsa-miR-3529-3p	miRNA	100616238		1	chr15	89155087	89155110	-	miRBase:MI0017351
MI0017351_2	0	0	0	0	0	0	0	0	0	0	0	0	0	0	0	0	0	0	0	0	hsa-miR-3529-5p	miRNA	100616238		1	chr15	89155125	89155146	-	miRBase:MI0017351
MI0000468_1	1	0	3	0	0	0	0	0	0	2	5	0	0	0	1	0	0	0	1	0	hsa-miR-9-5p	miRNA	407051	ENSG00000207819	1	chr15	89911263	89911285	+	miRBase:MI0000468
MI0000468_2	0	0	0	0	0	0	0	0	0	0	0	0	0	0	0	0	0	0	0	0	hsa-miR-9-3p	miRNA	407051	ENSG00000207819	1	chr15	89911302	89911323	+	miRBase:MI0000468
MI0017983_1	0	0	0	0	0	0	0	0	0	0	0	0	0	0	0	0	0	0	0	0	hsa-miR-5094	miRNA			1	chr15	90393922	90393943	-	miRBase:MI0017983
MI0017877_1	0	0	0	0	0	0	0	0	0	0	0	0	0	0	0	0	0	0	0	0	hsa-miR-5009-3p	miRNA			1	chr15	90427181	90427202	-	miRBase:MI0017877
MI0017877_2	0	0	0	0	0	0	0	0	0	0	0	0	0	0	0	0	0	0	0	2	hsa-miR-5009-5p	miRNA			1	chr15	90427219	90427242	-	miRBase:MI0017877
MI0014208_1	0	0	0	4	0	0	0	0	0	0	0	0	0	0	0	2	0	0	1	0	hsa-miR-3174	miRNA	100422841		1	chr15	90549996	90550018	+	miRBase:MI0014208
MI0014209_1	0	0	0	1	0	0	0	4	0	0	0	0	0	0	0	0	0	0	0	0	hsa-miR-3175	miRNA	100422995		1	chr15	93447638	93447659	+	miRBase:MI0014209
MI0007074_1	0	0	0	0	0	0	0	0	0	0	0	0	0	0	0	0	0	0	0	0	hsa-miR-1469	miRNA	100302258	ENSG00000222651	1	chr15	96876490	96876511	+	miRBase:MI0007074
MI0017348_1	0	0	0	0	0	0	0	0	0	0	0	0	0	0	0	0	0	0	0	0	hsa-miR-4714-5p	miRNA	100616432		1	chr15	99327664	99327685	+	miRBase:MI0017348
MI0017348_2	0	0	0	0	0	0	0	0	0	0	0	0	2	0	0	0	0	0	0	0	hsa-miR-4714-3p	miRNA	100616432		1	chr15	99327702	99327723	+	miRBase:MI0017348
MI0015979_1	0	0	0	0	0	0	0	0	0	0	0	0	0	0	0	0	0	0	0	0	hsa-miR-1302	miRNA	100422834		1	chr15	102500707	102500727	-	miRBase:MI0015979
MI0016994_1	0	0	0	0	0	0	0	0	0	0	0	0	0	0	0	0	0	0	0	0	hsa-miR-3976	miRNA	100616244		1	chr18	5840701	5840724	+	miRBase:MI0016994
MI0015850_1	0	0	0	0	0	0	0	0	0	0	0	0	0	0	0	0	0	0	0	0	hsa-miR-4317	miRNA	100422840		1	chr18	6374398	6374414	-	miRBase:MI0015850
MI0018169_1	0	0	0	0	0	0	0	0	0	0	0	0	0	0	0	0	0	0	0	0	hsa-miR-5190	miRNA			1	chr18	13459992	13460012	+	miRBase:MI0018169
MI0016893_1	0	0	0	0	0	0	0	0	0	0	0	0	0	0	0	0	0	0	0	0	hsa-miR-4526	miRNA	100616130		1	chr18	13611166	13611187	+	miRBase:MI0016893
MI0014230_1	0	0	0	0	0	0	0	0	0	0	0	0	0	0	0	0	0	0	0	0	hsa-miR-3156-5p	miRNA	100422907		1	chr18	14830173	14830194	+	miRBase:MI0014230
MI0014230_2	0	0	0	0	0	0	0	0	0	0	0	0	0	0	0	0	0	0	0	0	hsa-miR-3156-3p	miRNA	100422907		1	chr18	14830214	14830234	+	miRBase:MI0014230
MI0003778_1	1	5	5	14	7	1	3	1	4	1	8	98	8	9	3	18	16	16	71	17	hsa-miR-320c	miRNA	100313882	ENSG00000221493	1	chr18	19263520	19263539	+	miRBase:MI0003778
MI0000450_1	21	4	2	13	1	1	2	7	24	13	132	71	4	59	11	2	3	46	41	1	hsa-miR-133a	miRNA	406922	ENSG00000207786	1	chr18	19405673	19405694	-	miRBase:MI0000450
MI0000437_1	0	0	0	0	0	0	0	0	0	0	0	0	0	0	0	0	0	0	0	0	hsa-miR-1	miRNA	406905	ENSG00000207694	1	chr18	19408976	19408997	-	miRBase:MI0000437|RFAM:RF00103
MI0017379_1	0	4	0	0	0	0	3	0	0	0	2	8	0	4	0	7	3	3	0	0	hsa-miR-4741	miRNA	100616139		1	chr18	20513370	20513392	+	miRBase:MI0017379
MI0008191_1	1	5	5	14	7	1	3	1	4	1	8	98	8	9	3	18	16	16	71	17	hsa-miR-320c	miRNA	100313836	ENSG00000212051	1	chr18	21901680	21901699	+	miRBase:MI0008191
MI0006418_1	0	0	0	0	0	0	0	0	0	0	0	0	0	0	0	0	0	0	0	0	hsa-miR-302f	miRNA	100313831		1	chr18	27878902	27878918	+	miRBase:MI0006418
MI0016993_1	0	0	0	0	0	0	0	0	0	0	0	0	0	0	0	0	0	0	0	0	hsa-miR-3975	miRNA	100616257		1	chr18	33171746	33171767	+	miRBase:MI0016993
MI0000274_1	0	0	0	0	0	0	0	0	0	0	0	0	0	0	0	0	0	0	0	0	hsa-miR-187-3p	miRNA	406963	ENSG00000207797	1	chr18	33484798	33484819	-	miRBase:MI0000274
MI0000274_2	0	0	0	0	0	0	0	0	0	0	0	0	0	0	0	0	0	0	0	0	hsa-miR-187-5p	miRNA	406963	ENSG00000207797	1	chr18	33484834	33484855	-	miRBase:MI0000274
MI0016439_1	0	0	0	0	0	0	0	0	0	0	0	0	0	0	0	0	0	0	0	0	hsa-miR-3929	miRNA	100500864		1	chr18	33514051	33514073	-	miRBase:MI0016439
MI0015847_1	0	0	0	0	0	0	0	0	0	0	0	0	0	0	0	0	0	0	0	0	hsa-miR-4318	miRNA	100422857		1	chr18	35237152	35237168	+	miRBase:MI0015847
MI0005716_1	0	0	0	0	0	0	0	0	0	0	0	0	0	0	0	0	0	0	0	0	hsa-miR-924	miRNA	100126323		1	chr18	37202117	37202136	-	miRBase:MI0005716
MI0019140_1	0	0	0	0	0	0	0	0	0	0	0	0	0	0	0	0	0	0	0	0	hsa-miR-5583-3p	miRNA			1	chr18	37256683	37256704	-	miRBase:MI0019140
MI0019140_2	0	0	0	0	0	0	0	0	0	0	0	0	0	0	0	0	0	0	0	0	hsa-miR-5583-5p	miRNA			1	chr18	37256720	37256741	-	miRBase:MI0019140
MI0019139_1	0	0	0	0	0	0	0	0	0	0	0	0	0	0	0	0	0	0	0	0	hsa-miR-5583-5p	miRNA			1	chr18	37256685	37256706	+	miRBase:MI0019139
MI0019139_2	0	0	0	0	0	0	0	0	0	0	0	0	0	0	0	0	0	0	0	0	hsa-miR-5583-3p	miRNA			1	chr18	37256722	37256743	+	miRBase:MI0019139
MI0015848_1	0	0	0	0	0	0	0	0	0	0	0	0	0	0	0	0	0	0	0	0	hsa-miR-4319	miRNA	100422829		1	chr18	42550105	42550121	-	miRBase:MI0015848
MI0016894_1	0	0	0	0	0	0	0	0	0	0	0	0	0	0	0	0	0	0	0	0	hsa-miR-4527	miRNA	100616264		1	chr18	44906874	44906895	+	miRBase:MI0016894
MI0017381_1	0	0	0	0	0	0	0	0	0	0	0	0	0	0	0	0	0	0	0	0	hsa-miR-4743	miRNA	100616366		1	chr18	46196973	46196995	+	miRBase:MI0017381
MI0017382_1	0	0	0	0	0	0	0	0	0	0	0	0	0	0	0	0	0	0	0	0	hsa-miR-4744	miRNA	100616420		1	chr18	46576107	46576129	-	miRBase:MI0017382
MI0007260_1	0	0	0	0	0	0	0	0	0	0	0	0	0	0	0	0	0	0	0	0	hsa-miR-1539	miRNA	100302257	ENSG00000222690	1	chr18	47013772	47013792	+	miRBase:MI0007260
MI0015849_1	0	0	0	0	0	0	0	0	0	0	0	0	0	0	0	0	0	0	0	0	hsa-miR-4320	miRNA	100422865		1	chr18	47652879	47652896	-	miRBase:MI0015849
MI0016895_1	0	0	0	0	0	0	0	0	0	0	0	0	0	0	0	0	0	0	0	0	hsa-miR-4528	miRNA	100616232		1	chr18	50763526	50763547	+	miRBase:MI0016895
MI0016896_1	0	0	0	0	0	0	0	0	0	0	0	0	0	0	0	0	0	0	0	0	hsa-miR-4529-5p	miRNA	100616290		1	chr18	53146457	53146478	+	miRBase:MI0016896
MI0016896_2	0	0	0	0	0	0	0	0	0	0	0	0	0	0	0	0	0	0	0	0	hsa-miR-4529-3p	miRNA	100616290		1	chr18	53146501	53146521	+	miRBase:MI0016896
MI0000442_1	39	148	189	46	6	15	134	238	138	409	130	899	60	120	14	27	257	47	291	400	hsa-miR-122-5p	miRNA	406906	ENSG00000207778	1	chr18	56118320	56118341	+	miRBase:MI0000442
MI0000442_2	0	0	0	0	0	0	0	0	0	0	0	0	1	0	0	0	1	0	0	0	hsa-miR-122-3p	miRNA	406906	ENSG00000207778	1	chr18	56118356	56118377	+	miRBase:MI0000442
MI0017383_1	0	0	0	0	0	0	0	0	0	0	0	0	0	0	0	0	0	0	0	0	hsa-miR-3591-3p	miRNA	100616357		1	chr18	56118319	56118340	-	miRBase:MI0017383
MI0017383_2	0	0	0	0	0	0	0	0	0	0	0	0	0	0	0	0	0	0	0	0	hsa-miR-3591-5p	miRNA	100616357		1	chr18	56118353	56118375	-	miRBase:MI0017383
MI0017879_1	0	0	0	0	0	0	0	0	0	0	0	0	0	0	0	0	0	0	0	0	hsa-miR-5011-5p	miRNA			1	chr18	64748844	64748864	+	miRBase:MI0017879
MI0017879_2	0	0	0	0	0	0	0	0	0	0	0	0	0	0	0	0	0	0	0	0	hsa-miR-5011-3p	miRNA			1	chr18	64748882	64748903	+	miRBase:MI0017879
MI0019152_1	0	0	0	0	0	0	0	0	0	0	0	0	0	0	0	0	0	0	0	0	hsa-miR-548av-3p	miRNA			1	chr18	70520556	70520575	-	miRBase:MI0019152
MI0019152_2	0	0	0	0	0	0	0	0	0	0	0	0	0	0	0	0	0	0	0	0	hsa-miR-548av-5p	miRNA			1	chr18	70520600	70520617	-	miRBase:MI0019152
MI0014225_1	0	1	0	0	3	0	3	0	0	0	0	0	0	0	0	0	0	0	0	0	hsa-miR-3183	miRNA	100422835		1	chr17	925769	925790	-	miRBase:MI0014225
MI0000078_1	20770	26296	6884	21725	18445	10846	13628	34791	21069	40012	76786	95948	49154	12866	13548	19993	25906	24482	105650	18756	hsa-miR-22-3p	miRNA	407004	ENSG00000199060	1	chr17	1617208	1617229	-	miRBase:MI0000078
MI0000078_2	0	4	3	0	0	2	0	2	0	8	14	9	3	3	0	0	3	4	15	3	hsa-miR-22-5p	miRNA	407004	ENSG00000199060	1	chr17	1617246	1617267	-	miRBase:MI0000078
MI0000449_1	3	0	0	6	6	4	1	3	1	3	9	0	39	1	1	0	4	10	5	5	hsa-miR-132-3p	miRNA	406921	ENSG00000207724	1	chr17	1953223	1953244	-	miRBase:MI0000449
MI0000449_2	0	3	0	0	5	0	0	0	0	0	0	0	3	2	0	0	0	0	1	0	hsa-miR-132-5p	miRNA	406921	ENSG00000207724	1	chr17	1953259	1953280	-	miRBase:MI0000449
MI0000288_1	0	1	0	0	2	0	0	1	0	0	2	1	1	0	0	0	0	0	0	0	hsa-miR-212-3p	miRNA	406994	ENSG00000207953	1	chr17	1953584	1953604	-	miRBase:MI0000288
MI0000288_2	0	2	0	0	0	0	0	0	0	0	0	0	0	0	0	0	0	0	0	0	hsa-miR-212-5p	miRNA	406994	ENSG00000207953	1	chr17	1953622	1953644	-	miRBase:MI0000288
MI0006387_1	0	0	0	0	0	0	0	0	0	0	0	0	0	0	0	0	0	0	0	0	hsa-miR-1253	miRNA	100302208	ENSG00000221200	1	chr17	2651433	2651453	-	miRBase:MI0006387
MI0016886_1	0	0	0	0	0	0	0	0	0	0	0	0	0	0	0	0	0	0	0	0	hsa-miR-4520a-3p	miRNA	100616401		1	chr17	6558766	6558787	-	miRBase:MI0016886
MI0016886_2	0	0	0	0	0	0	0	0	0	0	0	0	0	0	0	0	0	0	0	0	hsa-miR-4520a-5p	miRNA	100616401		1	chr17	6558801	6558820	-	miRBase:MI0016886
MI0017358_1	0	0	0	0	0	0	0	0	0	0	0	0	0	0	0	0	0	0	0	0	hsa-miR-4520b-5p	miRNA	100616466		1	chr17	6558768	6558787	+	miRBase:MI0017358
MI0017358_2	0	0	0	0	0	0	0	0	0	0	0	0	0	0	0	0	0	0	0	0	hsa-miR-4520b-3p	miRNA	100616466		1	chr17	6558800	6558821	+	miRBase:MI0017358
MI0000489_1	0	0	3	0	0	0	1	0	0	0	0	0	0	1	1	0	0	0	1	0	hsa-miR-195-3p	miRNA	406971	ENSG00000207929	1	chr17	6920947	6920968	-	miRBase:MI0000489
MI0000489_2	0	3	1	0	0	1	0	0	3	1	2	5	5	0	0	0	1	0	2	9	hsa-miR-195-5p	miRNA	406971	ENSG00000207929	1	chr17	6920986	6921006	-	miRBase:MI0000489
MI0003138_1	0	0	0	0	0	0	0	0	0	0	0	0	0	0	0	0	0	0	0	0	hsa-miR-497-3p	miRNA	574456	ENSG00000207791	1	chr17	6921257	6921278	-	miRBase:MI0003138
MI0003138_2	3	3	0	5	0	2	4	4	2	2	2	3	4	5	3	0	1	3	4	0	hsa-miR-497-5p	miRNA	574456	ENSG00000207791	1	chr17	6921298	6921318	-	miRBase:MI0003138
MI0000813_1	6	16	1	4	14	3	0	10	8	17	15	16	14	4	6	7	5	10	14	1	hsa-miR-324-3p	miRNA	442898	ENSG00000199053	1	chr17	7126627	7126646	-	miRBase:MI0000813
MI0000813_2	24	14	5	11	18	3	6	30	20	19	31	40	43	14	9	55	34	19	48	11	hsa-miR-324-5p	miRNA	442898	ENSG00000199053	1	chr17	7126661	7126683	-	miRBase:MI0000813
MI0015846_1	0	0	0	0	0	0	0	0	0	0	0	0	0	0	0	0	0	0	0	0	hsa-miR-4314	miRNA	100422983		1	chr17	7991384	7991401	+	miRBase:MI0015846
MI0016887_1	0	0	0	0	0	0	0	0	0	0	0	2	0	0	0	0	0	0	0	0	hsa-miR-4521	miRNA	100616406		1	chr17	8090266	8090287	+	miRBase:MI0016887
MI0016077_1	0	0	0	0	0	0	0	0	0	0	0	0	0	0	0	0	0	0	0	0	hsa-miR-3676-5p	miRNA	100500892		1	chr17	8090519	8090533	+	miRBase:MI0016077
MI0016077_2	0	0	0	0	0	0	0	0	0	0	0	0	0	0	0	0	0	0	0	0	hsa-miR-3676-3p	miRNA	100500892		1	chr17	8090552	8090571	+	miRBase:MI0016077
MI0005559_1	933	1568	442	894	490	298	594	725	814	2192	3014	1722	1607	720	669	1088	1292	1615	2159	1695	hsa-miR-744-5p	miRNA	100126313	ENSG00000211589	1	chr17	11985226	11985247	+	miRBase:MI0005559
MI0005559_2	0	0	2	4	0	0	0	1	0	0	3	3	4	0	0	0	2	2	0	0	hsa-miR-744-3p	miRNA	100126313	ENSG00000211589	1	chr17	11985283	11985304	+	miRBase:MI0005559
MI0016888_1	0	0	0	0	0	0	0	0	0	0	0	0	0	0	0	0	0	0	0	0	hsa-miR-1269b	miRNA	100616494		1	chr17	12820630	12820651	-	miRBase:MI0016888
MI0006413_1	0	0	0	0	0	0	0	0	0	0	0	0	0	0	0	0	0	0	0	0	hsa-miR-548h-5p	miRNA	100313922	ENSG00000221698	1	chr17	13446914	13446935	-	miRBase:MI0006413
MI0017368_1	0	0	0	0	0	0	0	0	0	0	0	0	0	0	0	0	0	0	0	0	hsa-miR-4731-3p	miRNA	100616125		1	chr17	15154951	15154972	-	miRBase:MI0017368
MI0017368_2	0	0	0	0	0	0	0	0	0	0	0	0	0	0	0	0	0	0	0	0	hsa-miR-4731-5p	miRNA	100616125		1	chr17	15154983	15155004	-	miRBase:MI0017368
MI0006432_1	0	0	0	0	0	0	0	0	0	0	0	0	0	0	0	0	0	0	0	0	hsa-miR-1288	miRNA	100302124	ENSG00000221355	1	chr17	16185372	16185392	+	miRBase:MI0006432
MI0003646_1	0	0	0	0	0	0	0	0	0	0	0	0	0	0	0	0	0	0	0	0	hsa-miR-33b-3p	miRNA	693120	ENSG00000207839	1	chr17	17717171	17717192	-	miRBase:MI0003646
MI0003646_2	8	4	2	3	7	5	0	38	6	27	24	20	13	0	5	20	9	6	14	1	hsa-miR-33b-5p	miRNA	693120	ENSG00000207839	1	chr17	17717211	17717230	-	miRBase:MI0003646
MI0006273_1	28	37	12	30	44	45	17	67	43	53	86	52	47	23	28	39	30	35	82	25	hsa-miR-1180	miRNA	100302256	ENSG00000221540	1	chr17	19247826	19247847	-	miRBase:MI0006273
MI0016889_1	0	0	0	0	0	0	0	0	0	0	0	0	0	0	0	0	0	0	0	2	hsa-miR-4522	miRNA	100616277		1	chr17	25620948	25620968	-	miRBase:MI0016889
MI0017359_1	0	0	0	0	0	0	0	0	0	0	0	0	0	0	0	0	0	0	0	0	hsa-miR-4723-5p	miRNA	100616388		1	chr17	26687683	26687706	+	miRBase:MI0017359
MI0017359_2	0	0	0	0	0	0	0	0	0	0	0	0	0	0	1	0	0	0	0	0	hsa-miR-4723-3p	miRNA	100616388		1	chr17	26687735	26687756	+	miRBase:MI0017359
MI0001729_1	7217	4468	1862	5304	4603	2842	2715	11527	5524	6665	17414	6401	13095	2552	6353	4455	9121	9075	16481	5973	hsa-miR-451a	miRNA	574411	ENSG00000207794	1	chr17	27188421	27188442	-	miRBase:MI0001729
MI0017360_1	0	0	0	0	0	0	0	0	0	0	0	0	0	0	0	0	0	0	0	0	hsa-miR-451b	miRNA	100616273		1	chr17	27188395	27188416	+	miRBase:MI0017360
MI0000460_1	38	14	19	40	18	49	21	179	40	126	231	31	112	19	45	26	101	49	110	55	hsa-miR-144-3p	miRNA	406936	ENSG00000207618	1	chr17	27188566	27188585	-	miRBase:MI0000460
MI0000460_2	30	47	10	39	37	53	37	162	53	110	369	30	127	24	62	23	81	75	183	103	hsa-miR-144-5p	miRNA	406936	ENSG00000207618	1	chr17	27188601	27188622	-	miRBase:MI0000460
MI0017369_1	233	42	101	123	152	215	149	470	191	179	584	302	149	169	361	80	94	268	433	251	hsa-miR-4732-3p	miRNA	100616385		1	chr17	27188686	27188706	-	miRBase:MI0017369
MI0017369_2	17	16	11	4	5	11	3	10	10	17	21	16	13	10	13	0	13	10	9	17	hsa-miR-4732-5p	miRNA	100616385		1	chr17	27188718	27188740	-	miRBase:MI0017369
MI0016890_1	0	5	0	0	0	0	0	0	0	0	0	4	0	0	0	0	3	0	0	0	hsa-miR-4523	miRNA	100616122		1	chr17	27717686	27717706	+	miRBase:MI0016890
MI0001445_1	27230	37032	14789	24164	39641	26027	15837	34686	23902	30106	68468	91171	42711	14366	20555	21107	25008	38131	54737	27074	hsa-miR-423-5p	miRNA	494335	ENSG00000199071	1	chr17	28444113	28444135	+	miRBase:MI0001445
MI0001445_2	1928	2522	932	1846	1388	1044	1581	2700	1460	2781	6546	5503	4625	2214	1558	1513	1913	3195	5295	3022	hsa-miR-423-3p	miRNA	494335	ENSG00000199071	1	chr17	28444149	28444171	+	miRBase:MI0001445
MI0014226_1	0	0	0	0	0	0	0	0	0	0	0	0	0	0	0	0	0	0	0	0	hsa-miR-3184-3p	miRNA	100423003		1	chr17	28444113	28444135	-	miRBase:MI0014226
MI0014226_2	0	0	0	0	0	0	0	0	0	0	0	0	0	0	0	0	0	0	1	0	hsa-miR-3184-5p	miRNA	100423003		1	chr17	28444146	28444169	-	miRBase:MI0014226
MI0017370_1	0	0	0	0	0	0	0	0	0	0	0	0	0	0	0	0	0	0	0	0	hsa-miR-4733-3p	miRNA	100616266		1	chr17	29421376	29421397	-	miRBase:MI0017370
MI0017370_2	0	0	0	0	0	0	0	0	0	0	0	0	0	0	0	0	0	0	0	0	hsa-miR-4733-5p	miRNA	100616266		1	chr17	29421413	29421434	-	miRBase:MI0017370
MI0017361_1	0	0	0	0	0	0	0	0	0	0	0	0	0	0	0	0	2	0	0	0	hsa-miR-4724-5p	miRNA	100616248		1	chr17	29861911	29861933	+	miRBase:MI0017361
MI0017361_2	0	0	0	0	0	0	0	0	0	0	0	0	0	0	0	0	0	0	0	0	hsa-miR-4724-3p	miRNA	100616248		1	chr17	29861959	29861979	+	miRBase:MI0017361
MI0000487_1	2	27	1	7	0	0	2	7	7	14	10	23	18	3	3	1	7	4	11	35	hsa-miR-193a-5p	miRNA	406968	ENSG00000207614	1	chr17	29887035	29887056	+	miRBase:MI0000487
MI0000487_2	0	0	0	0	0	0	0	0	0	0	0	0	3	1	0	0	0	0	1	0	hsa-miR-193a-3p	miRNA	406968	ENSG00000207614	1	chr17	29887069	29887090	+	miRBase:MI0000487
MI0017362_1	0	0	0	0	0	0	0	0	0	0	0	0	0	0	0	0	0	0	0	0	hsa-miR-4725-5p	miRNA	100616449		1	chr17	29902300	29902320	+	miRBase:MI0017362
MI0017362_2	0	0	0	0	0	0	0	0	0	0	0	0	0	0	0	0	0	0	0	0	hsa-miR-4725-3p	miRNA	100616449		1	chr17	29902345	29902366	+	miRBase:MI0017362
MI0000769_1	0	0	0	0	0	0	2	0	0	0	2	0	0	0	0	0	0	0	0	0	hsa-miR-365b-5p	miRNA	100126356	ENSG00000199187	1	chr17	29902458	29902479	+	miRBase:MI0000769
MI0000769_2	7	0	0	1	0	0	0	0	1	4	0	5	12	1	0	0	1	4	0	0	hsa-miR-365b-3p	miRNA	100126356	ENSG00000199187	1	chr17	29902497	29902518	+	miRBase:MI0000769
MI0003647_1	0	0	0	0	0	0	0	0	0	0	0	0	0	0	0	0	0	0	0	0	hsa-miR-632	miRNA	693217	ENSG00000207928	1	chr17	30677188	30677206	+	miRBase:MI0003647
MI0013083_1	0	0	0	0	0	0	0	0	0	0	0	0	0	0	0	0	0	0	0	0	hsa-miR-2909	miRNA	100422969		1	chr17	35391045	35391065	+	miRBase:MI0013083
MI0017371_1	3	0	0	0	0	0	0	0	0	0	0	0	0	0	0	0	0	1	0	0	hsa-miR-4734	miRNA	100616203		1	chr17	36858523	36858544	-	miRBase:MI0017371
MI0017363_1	0	0	0	0	0	0	0	0	0	5	0	0	0	0	0	0	0	0	0	0	hsa-miR-4726-5p	miRNA	100616153		1	chr17	36875944	36875966	+	miRBase:MI0017363
MI0017363_2	0	0	0	0	0	0	0	0	0	0	0	0	0	0	0	0	0	0	0	0	hsa-miR-4726-3p	miRNA	100616153		1	chr17	36875980	36876001	+	miRBase:MI0017363
MI0017364_1	0	0	0	0	0	0	0	0	0	0	0	0	0	0	0	0	0	0	0	0	hsa-miR-4727-5p	miRNA	100616416		1	chr17	36982092	36982112	+	miRBase:MI0017364
MI0017364_2	0	0	0	0	0	0	0	0	0	0	0	0	0	0	0	0	0	0	0	0	hsa-miR-4727-3p	miRNA	100616416		1	chr17	36982124	36982145	+	miRBase:MI0017364
MI0017365_1	0	0	0	0	0	0	0	0	0	0	0	0	0	0	0	0	0	0	0	0	hsa-miR-4728-5p	miRNA	100616132		1	chr17	37882749	37882771	+	miRBase:MI0017365
MI0017365_2	0	0	0	0	0	0	0	0	0	0	0	3	0	0	0	0	0	0	0	0	hsa-miR-4728-3p	miRNA	100616132		1	chr17	37882790	37882814	+	miRBase:MI0017365
MI0019137_1	0	0	0	0	0	0	0	0	0	0	0	0	0	0	0	0	0	0	2	0	hsa-miR-548at-5p	miRNA			1	chr17	40646791	40646812	+	miRBase:MI0019137
MI0019137_2	0	0	0	0	0	0	0	0	0	0	0	0	0	0	0	0	0	0	0	0	hsa-miR-548at-3p	miRNA			1	chr17	40646828	40646848	+	miRBase:MI0019137
MI0017878_1	30	7	20	19	21	13	4	31	14	17	56	39	20	17	8	14	26	36	28	15	hsa-miR-5010-5p	miRNA			1	chr17	40666226	40666247	+	miRBase:MI0017878
MI0017878_2	0	0	0	3	0	0	0	1	0	0	3	0	2	0	0	0	0	5	0	0	hsa-miR-5010-3p	miRNA			1	chr17	40666285	40666306	+	miRBase:MI0017878
MI0010636_1	0	0	0	0	0	0	0	0	0	0	0	0	0	0	0	0	0	0	0	0	hsa-miR-2117	miRNA	100313779	ENSG00000252589	1	chr17	41522224	41522244	+	miRBase:MI0010636
MI0015844_1	0	0	0	0	0	0	0	0	0	0	0	0	0	0	0	0	0	0	0	0	hsa-miR-4315	miRNA	100423004		1	chr17	43552774	43552791	-	miRBase:MI0015844
MI0017978_1	0	0	0	0	0	0	0	0	0	0	0	0	0	0	0	0	0	0	0	0	hsa-miR-5089	miRNA			1	chr17	45050393	45050413	+	miRBase:MI0017978
MI0000462_1	1	7	0	4	1	0	0	4	5	5	9	18	3	1	2	0	8	1	2	1	hsa-miR-152	miRNA	406943	ENSG00000207947	1	chr17	46114540	46114560	-	miRBase:MI0000462
MI0006335_1	0	0	0	0	0	0	0	0	0	0	0	0	0	0	0	0	0	0	0	0	hsa-miR-1203	miRNA	100302211	ENSG00000221739	1	chr17	46233848	46233868	-	miRBase:MI0006335
MI0000266_1	0	0	0	0	0	1	0	0	0	0	0	3	2	0	0	0	1	1	9	2	hsa-miR-10a-3p	miRNA	406902	ENSG00000207777	1	chr17	46657226	46657247	-	miRBase:MI0000266|RFAM:RF00104
MI0000266_2	2365	4065	1024	4603	2249	1235	1082	7566	1600	2189	5029	16716	7779	2345	1111	1847	5921	8128	10661	21609	hsa-miR-10a-5p	miRNA	406902	ENSG00000207777	1	chr17	46657266	46657288	-	miRBase:MI0000266|RFAM:RF00104
MI0000238_1	0	0	0	0	0	0	0	0	0	0	0	0	0	0	0	0	0	0	0	0	hsa-miR-196a-5p	miRNA	406972	ENSG00000210741	1	chr17	46709894	46709915	-	miRBase:MI0000238
MI0014227_1	0	0	0	0	0	0	0	0	0	0	0	0	0	0	0	0	0	0	0	0	hsa-miR-3185	miRNA	100422978		1	chr17	46801808	46801830	-	miRBase:MI0014227
MI0016004_1	0	0	0	0	0	0	0	0	0	0	0	0	0	0	0	0	0	0	0	0	hsa-miR-3614-3p	miRNA	100500827		1	chr17	54968642	54968664	-	miRBase:MI0016004
MI0016004_2	21	89	4	14	43	6	3	25	45	2	124	11	281	1	16	89	23	82	16	13	hsa-miR-3614-5p	miRNA	100500827		1	chr17	54968680	54968702	-	miRBase:MI0016004
MI0000458_1	2	3	0	0	0	2	3	6	4	7	18	5	12	7	0	6	12	10	23	13	hsa-miR-142-3p	miRNA	406934	ENSG00000207567	1	chr17	56408606	56408628	-	miRBase:MI0000458
MI0000458_2	138	128	55	292	50	102	97	432	145	265	701	71	1445	90	151	44	248	252	429	183	hsa-miR-142-5p	miRNA	406934	ENSG00000207567	1	chr17	56408644	56408664	-	miRBase:MI0000458
MI0017373_1	0	0	0	0	0	0	0	0	0	0	0	0	0	0	0	0	0	0	0	0	hsa-miR-4736	miRNA	100616220		1	chr17	56413365	56413383	-	miRBase:MI0017373
MI0003820_1	0	7	5	1	1	1	4	3	0	15	33	0	2	1	0	0	3	0	6	7	hsa-miR-454-3p	miRNA	768216	ENSG00000211514	1	chr17	57215148	57215170	-	miRBase:MI0003820
MI0003820_2	0	8	2	0	4	9	1	6	2	0	16	10	18	0	6	0	12	6	3	2	hsa-miR-454-5p	miRNA	768216	ENSG00000211514	1	chr17	57215189	57215210	-	miRBase:MI0003820
MI0000745_1	17	21	1	24	9	4	12	16	20	69	114	16	59	17	11	4	32	17	76	28	hsa-miR-301a-3p	miRNA	407027	ENSG00000207996	1	chr17	57228510	57228532	-	miRBase:MI0000745
MI0000745_2	0	0	0	0	0	0	0	0	0	0	0	0	0	0	0	0	0	0	0	2	hsa-miR-301a-5p	miRNA	407027	ENSG00000207996	1	chr17	57228548	57228569	-	miRBase:MI0000745
MI0017366_1	0	0	0	0	0	0	0	0	0	0	0	0	0	0	0	0	0	0	0	0	hsa-miR-4729	miRNA	100616204		1	chr17	57443453	57443474	+	miRBase:MI0017366
MI0000077_1	736	575	304	952	351	525	957	1785	1121	3136	4777	2448	3814	1177	722	305	2476	2219	5206	3011	hsa-miR-21-5p	miRNA	406991	ENSG00000199004	1	chr17	57918634	57918655	+	miRBase:MI0000077
MI0000077_2	156	256	54	223	129	89	145	381	184	587	654	779	1002	143	112	149	968	390	900	603	hsa-miR-21-3p	miRNA	406991	ENSG00000199004	1	chr17	57918672	57918692	+	miRBase:MI0000077
MI0017374_1	0	0	0	0	0	0	0	0	0	0	0	0	0	0	0	0	0	0	0	0	hsa-miR-4737	miRNA	100616210		1	chr17	58120438	58120457	-	miRBase:MI0017374
MI0003648_1	0	0	0	0	0	0	0	0	0	0	0	0	0	0	0	0	0	0	0	0	hsa-miR-633	miRNA	693218	ENSG00000207552	1	chr17	61021636	61021658	+	miRBase:MI0003648
MI0017375_1	0	0	0	0	0	0	0	0	0	0	0	0	0	0	0	0	0	0	0	0	hsa-miR-3064-3p	miRNA	100616387		1	chr17	62496893	62496915	-	miRBase:MI0017375
MI0017375_2	0	0	2	0	0	0	1	1	0	0	2	0	4	0	0	0	0	0	2	0	hsa-miR-3064-5p	miRNA	100616387		1	chr17	62496935	62496955	-	miRBase:MI0017375
MI0017932_1	0	0	0	0	0	0	0	0	0	0	0	0	0	0	0	0	0	0	0	0	hsa-miR-5047	miRNA	100616408		1	chr17	62497348	62497368	-	miRBase:MI0017932
MI0015983_1	0	0	0	0	0	0	0	0	0	0	0	0	0	0	0	0	0	0	0	0	hsa-miR-4315	miRNA	100422961		1	chr17	62818193	62818210	-	miRBase:MI0015983
MI0003649_1	0	0	0	0	0	0	0	0	0	0	0	0	0	0	0	0	0	0	0	0	hsa-miR-634	miRNA	693219	ENSG00000207943	1	chr17	64783250	64783271	+	miRBase:MI0003649
MI0016690_1	0	0	0	0	0	0	0	0	0	0	0	0	0	0	0	0	0	0	0	0	hsa-miR-548aa	miRNA	100500895		1	chr17	65467659	65467683	+	miRBase:MI0016690
MI0003671_1	0	0	0	0	0	0	0	0	0	1	0	0	3	0	0	0	0	0	0	0	hsa-miR-548d-3p	miRNA	693131	ENSG00000207688	1	chr17	65467620	65467641	-	miRBase:MI0003671
MI0003671_2	0	0	0	0	0	0	0	0	0	0	0	0	0	0	0	0	0	0	0	0	hsa-miR-548d-5p	miRNA	693131	ENSG00000207688	1	chr17	65467656	65467677	-	miRBase:MI0003671
MI0003650_1	0	0	0	0	0	0	0	0	0	0	0	0	0	0	0	0	0	0	0	0	hsa-miR-635	miRNA	693220	ENSG00000207561	1	chr17	66420652	66420674	-	miRBase:MI0003650
MI0019114_1	0	0	0	0	0	0	0	0	0	0	0	0	0	0	0	0	0	0	0	0	hsa-miR-4524b-5p	miRNA			1	chr17	67095711	67095731	+	miRBase:MI0019114
MI0019114_2	0	0	0	0	0	0	0	0	0	0	0	0	0	0	0	0	0	0	0	0	hsa-miR-4524b-3p	miRNA			1	chr17	67095748	67095767	+	miRBase:MI0019114
MI0016891_1	0	0	0	0	0	0	0	0	0	0	0	0	0	0	0	0	0	0	0	0	hsa-miR-4524a-3p	miRNA	100616316		1	chr17	67095711	67095732	-	miRBase:MI0016891
MI0016891_2	0	0	0	0	0	0	0	0	0	0	0	0	0	0	0	0	0	0	0	0	hsa-miR-4524a-5p	miRNA	100616316		1	chr17	67095747	67095768	-	miRBase:MI0016891
MI0016005_1	377	520	170	325	359	287	246	409	202	217	624	596	648	207	388	218	169	455	556	274	hsa-miR-3615	miRNA	100500847		1	chr17	72744802	72744822	+	miRBase:MI0016005
MI0016079_1	0	0	0	0	0	0	0	0	0	0	0	0	0	0	0	0	0	0	0	0	hsa-miR-3678-5p	miRNA	100500841		1	chr17	73402158	73402177	+	miRBase:MI0016079
MI0016079_2	0	0	0	0	0	0	0	0	0	0	0	0	0	0	0	0	0	0	0	0	hsa-miR-3678-3p	miRNA	100500841		1	chr17	73402218	73402239	+	miRBase:MI0016079
MI0017376_1	0	0	0	0	0	3	0	0	0	0	0	2	0	0	2	0	0	0	0	0	hsa-miR-4738-3p	miRNA	100616282		1	chr17	73780611	73780632	-	miRBase:MI0017376
MI0017376_2	0	0	0	0	0	0	0	0	0	0	0	0	0	0	0	0	0	0	0	0	hsa-miR-4738-5p	miRNA	100616282		1	chr17	73780648	73780669	-	miRBase:MI0017376
MI0003651_1	12	2	0	1	2	6	0	6	6	25	18	11	4	2	2	6	0	5	18	12	hsa-miR-636	miRNA	693221	ENSG00000207556	1	chr17	74732548	74732570	-	miRBase:MI0003651
MI0015845_1	0	0	0	0	0	0	0	0	0	0	0	0	0	0	0	0	0	0	0	0	hsa-miR-4316	miRNA	100422851		1	chr17	75393110	75393126	-	miRBase:MI0015845
MI0017377_1	0	0	0	0	0	0	0	0	0	0	0	0	0	0	0	0	0	0	0	0	hsa-miR-4739	miRNA	100616170		1	chr17	77681025	77681049	-	miRBase:MI0017377
MI0016748_1	0	0	0	0	0	0	0	0	0	0	0	0	0	0	0	0	0	0	0	0	hsa-miR-1268b	miRNA	100616121		1	chr17	78072630	78072649	+	miRBase:MI0016748
MI0017367_1	0	0	0	0	0	0	0	0	0	0	0	0	0	0	0	0	0	0	0	0	hsa-miR-4730	miRNA	100616359		1	chr17	78393227	78393249	+	miRBase:MI0017367
MI0003681_1	0	0	0	0	0	0	0	0	0	0	0	0	0	0	0	0	0	0	0	0	hsa-miR-657	miRNA	724027	ENSG00000207736	1	chr17	79099091	79099113	-	miRBase:MI0003681
MI0014228_1	0	0	0	0	0	0	0	1	0	2	0	1	0	1	0	0	1	0	0	0	hsa-miR-3065-5p	miRNA	100422915		1	chr17	79099686	79099708	+	miRBase:MI0014228
MI0014228_2	0	3	0	0	0	0	0	3	0	0	5	1	0	1	0	0	0	0	0	0	hsa-miR-3065-3p	miRNA	100422915		1	chr17	79099726	79099748	+	miRBase:MI0014228
MI0000814_1	1	11	0	10	0	0	5	3	0	9	14	9	39	3	2	13	12	9	6	5	hsa-miR-338-3p	miRNA	442906	ENSG00000211563	1	chr17	79099687	79099708	-	miRBase:MI0000814
MI0000814_2	4	0	0	9	4	0	0	11	5	4	10	8	42	4	1	0	0	13	2	9	hsa-miR-338-5p	miRNA	442906	ENSG00000211563	1	chr17	79099723	79099744	-	miRBase:MI0000814
MI0006385_1	0	0	0	0	1	0	0	0	0	0	0	0	1	0	0	0	0	1	0	0	hsa-miR-1250	miRNA	100302229	ENSG00000221025	1	chr17	79107065	79107085	-	miRBase:MI0006385
MI0017378_1	0	0	0	0	0	0	0	0	0	0	0	0	0	0	0	0	0	0	0	0	hsa-miR-4740-3p	miRNA	100616294		1	chr17	79374516	79374537	-	miRBase:MI0017378
MI0017378_2	0	0	0	0	0	0	0	0	0	0	0	0	0	0	0	0	0	0	0	0	hsa-miR-4740-5p	miRNA	100616294		1	chr17	79374553	79374574	-	miRBase:MI0017378
MI0014229_1	0	0	0	0	0	0	0	0	0	0	0	0	0	0	0	0	0	0	0	0	hsa-miR-3186-3p	miRNA	100422944		1	chr17	79418142	79418162	-	miRBase:MI0014229
MI0014229_2	0	0	0	0	0	0	0	0	0	0	0	0	0	0	0	0	0	0	0	0	hsa-miR-3186-5p	miRNA	100422944		1	chr17	79418178	79418199	-	miRBase:MI0014229
MI0016892_1	0	0	0	0	0	0	0	0	0	0	0	0	0	0	0	0	0	0	0	0	hsa-miR-4525	miRNA	100616196		1	chr17	80626157	80626177	-	miRBase:MI0016892
MI0015978_1	0	0	0	0	0	0	0	0	0	0	0	0	0	0	0	0	0	0	0	0	hsa-miR-1302	miRNA	100422831		1	chr9	30216	30236	+	miRBase:MI0015978
MI0000739_1	91	43	35	128	47	96	48	342	106	114	360	121	472	66	113	12	229	157	379	94	hsa-miR-101-3p	miRNA	406894	ENSG00000199065	1	chr9	4850345	4850365	+	miRBase:MI0000739
MI0017295_1	0	0	0	1	0	1	0	0	0	0	1	0	0	0	0	0	5	0	0	0	hsa-miR-4665-5p	miRNA	100616288		1	chr9	6007835	6007857	+	miRBase:MI0017295
MI0017295_2	0	0	0	0	0	0	0	0	0	0	0	0	0	0	0	0	0	0	0	0	hsa-miR-4665-3p	miRNA	100616288		1	chr9	6007871	6007896	+	miRBase:MI0017295
MI0014179_1	0	0	0	0	0	0	0	0	0	0	0	0	0	0	0	0	0	0	0	0	hsa-miR-3152-5p	miRNA	100422869		1	chr9	18573314	18573335	+	miRBase:MI0014179
MI0014179_2	0	0	0	0	0	0	0	0	0	0	0	0	0	0	0	0	0	0	0	0	hsa-miR-3152-3p	miRNA	100422869		1	chr9	18573348	18573369	+	miRBase:MI0014179
MI0016825_1	0	0	0	0	0	0	0	0	0	0	0	0	2	0	0	0	0	0	0	0	hsa-miR-4473	miRNA	100616229		1	chr9	20411159	20411180	-	miRBase:MI0016825
MI0016826_1	0	0	0	2	0	0	0	0	0	0	0	0	0	0	0	0	0	0	0	0	hsa-miR-4474-3p	miRNA	100616441		1	chr9	20502275	20502296	-	miRBase:MI0016826
MI0016826_2	0	0	0	0	0	0	0	0	0	0	0	0	0	0	0	0	0	0	0	0	hsa-miR-4474-5p	miRNA	100616441		1	chr9	20502308	20502328	-	miRBase:MI0016826
MI0003126_1	0	0	0	0	0	0	0	0	0	0	0	0	0	0	0	0	0	0	0	0	hsa-miR-491-5p	miRNA	574444	ENSG00000207609	1	chr9	20716119	20716140	+	miRBase:MI0003126
MI0003126_2	0	0	0	0	0	0	0	0	0	0	0	0	0	0	0	0	0	0	0	0	hsa-miR-491-3p	miRNA	574444	ENSG00000207609	1	chr9	20716153	20716174	+	miRBase:MI0003126
MI0000089_1	0	0	0	0	0	0	0	0	0	0	0	0	0	0	0	0	0	0	0	0	hsa-miR-31-3p	miRNA	407035	ENSG00000199177	1	chr9	21512120	21512141	-	miRBase:MI0000089
MI0000089_2	0	0	0	0	0	0	6	0	0	0	2	3	0	1	0	0	3	0	1	1	hsa-miR-31-5p	miRNA	407035	ENSG00000199177	1	chr9	21512157	21512177	-	miRBase:MI0000089
MI0005542_1	0	0	0	0	0	0	0	0	0	0	0	0	0	0	0	0	0	0	0	0	hsa-miR-876-3p	miRNA	100126310	ENSG00000215966	1	chr9	28863634	28863655	-	miRBase:MI0005542
MI0005542_2	0	0	0	0	0	0	0	0	0	0	0	0	0	0	0	0	0	0	0	0	hsa-miR-876-5p	miRNA	100126310	ENSG00000215966	1	chr9	28863673	28863694	-	miRBase:MI0005542
MI0005564_1	0	12	0	2	0	1	0	2	5	8	6	3	8	0	0	2	0	0	2	0	hsa-miR-873-3p	miRNA	100126316	ENSG00000215939	1	chr9	28888887	28888908	-	miRBase:MI0005564
MI0005564_2	1	4	1	0	1	0	0	0	6	0	3	1	3	0	0	0	0	0	0	0	hsa-miR-873-5p	miRNA	100126316	ENSG00000215939	1	chr9	28888923	28888943	-	miRBase:MI0005564
MI0017297_1	0	0	0	1	2	0	0	0	0	0	0	0	2	0	0	0	0	0	3	0	hsa-miR-4667-5p	miRNA	100616214		1	chr9	35608093	35608114	+	miRBase:MI0017297
MI0017297_2	0	0	0	0	0	0	0	0	0	0	0	0	0	0	0	0	0	0	0	0	hsa-miR-4667-3p	miRNA	100616214		1	chr9	35608136	35608156	+	miRBase:MI0017297
MI0016827_1	0	0	0	0	0	0	0	0	0	0	0	0	0	0	0	0	0	0	0	0	hsa-miR-4475	miRNA	100616289		1	chr9	36823539	36823560	-	miRBase:MI0016827
MI0016911_1	0	0	0	0	0	0	0	0	0	0	0	0	0	0	0	0	0	0	0	0	hsa-miR-4540	miRNA	100616278		1	chr9	36864251	36864271	-	miRBase:MI0016911
MI0016828_1	0	0	0	0	0	0	0	0	0	0	0	0	0	0	0	0	0	0	0	0	hsa-miR-4476	miRNA	100616456		1	chr9	36893463	36893484	-	miRBase:MI0016828
MI0016830_1	0	0	0	0	0	0	0	0	0	0	0	0	0	0	0	0	0	0	0	0	hsa-miR-4477b	miRNA	100616194		1	chr9	68415357	68415378	+	miRBase:MI0016830
MI0016829_1	0	0	0	0	0	0	0	0	0	0	0	0	0	0	0	0	0	0	0	0	hsa-miR-4477a	miRNA	100616184		1	chr9	68415320	68415341	-	miRBase:MI0016829
MI0006359_1	0	0	0	0	0	0	0	0	0	0	0	0	0	0	0	0	0	0	0	0	hsa-miR-1299	miRNA	100302167	ENSG00000239070	1	chr9	69002239	69002260	-	miRBase:MI0006359
MI0000284_1	0	0	0	0	0	0	0	0	0	0	0	0	0	0	0	0	0	0	0	0	hsa-miR-204-3p	miRNA	406987	ENSG00000207935	1	chr9	73424909	73424929	-	miRBase:MI0000284
MI0000284_2	14	7	0	6	2	2	0	12	6	4	49	32	11	15	4	0	10	75	23	11	hsa-miR-204-5p	miRNA	406987	ENSG00000207935	1	chr9	73424947	73424968	-	miRBase:MI0000284
MI0000263_1	0	0	0	1	0	0	0	0	2	0	0	0	3	0	0	0	0	0	4	1	hsa-miR-7-1-3p	miRNA	407043	ENSG00000207603	1	chr9	86584686	86584707	-	miRBase:MI0000263|RFAM:RF00053
MI0000263_2	0	0	0	0	0	0	0	0	0	0	0	0	0	0	0	0	0	0	0	0	hsa-miR-7-5p	miRNA	407043	ENSG00000207603	1	chr9	86584727	86584749	-	miRBase:MI0000263|RFAM:RF00053
MI0015898_1	0	0	0	0	0	0	0	0	0	0	0	0	0	0	0	0	0	0	0	0	hsa-miR-4289	miRNA	100423015		1	chr9	91360792	91360810	-	miRBase:MI0015898
MI0014180_1	0	0	0	0	0	0	0	0	0	0	0	0	0	0	0	0	0	0	0	0	hsa-miR-3153	miRNA	100422936		1	chr9	91927189	91927211	+	miRBase:MI0014180
MI0015899_1	0	0	0	0	0	0	0	0	0	0	0	0	0	0	0	0	0	0	0	0	hsa-miR-4290	miRNA	100422963		1	chr9	92785733	92785751	-	miRBase:MI0015899
MI0016414_1	0	0	0	0	0	0	0	0	0	0	0	0	0	0	0	0	0	0	0	0	hsa-miR-3910	miRNA	100500821		1	chr9	94398595	94398614	+	miRBase:MI0016414
MI0016431_1	0	0	0	0	0	0	0	0	0	0	0	0	0	0	0	0	0	0	0	0	hsa-miR-3910	miRNA	100500902		1	chr9	94398559	94398578	-	miRBase:MI0016431
MI0016051_1	0	0	0	0	0	0	0	0	0	0	0	0	0	0	0	0	0	0	0	0	hsa-miR-3651	miRNA	100500918		1	chr9	95054743	95054766	-	miRBase:MI0016051
MI0017301_1	0	0	0	0	0	0	0	0	0	5	0	0	0	0	0	0	0	0	0	0	hsa-miR-4670-3p	miRNA	100616351		1	chr9	95290273	95290294	-	miRBase:MI0017301
MI0017301_2	0	0	0	0	0	0	0	0	0	0	0	0	0	0	0	0	0	0	7	0	hsa-miR-4670-5p	miRNA	100616351		1	chr9	95290312	95290333	-	miRBase:MI0017301
MI0019145_1	0	0	0	0	0	0	0	0	0	0	0	0	0	0	0	0	0	0	0	0	hsa-miR-548au-5p	miRNA			1	chr9	96357123	96357143	+	miRBase:MI0019145
MI0019145_2	0	0	0	0	0	0	0	0	0	0	0	0	0	0	0	0	0	0	0	0	hsa-miR-548au-3p	miRNA			1	chr9	96357156	96357176	+	miRBase:MI0019145
MI0015900_1	0	0	0	0	0	0	0	0	0	0	0	0	0	0	0	0	0	0	0	0	hsa-miR-4291	miRNA	100422927		1	chr9	96581649	96581664	+	miRBase:MI0015900
MI0000060_1	551	467	336	927	448	663	568	1134	861	3050	4958	1228	1540	697	586	390	1279	2203	3383	5365	hsa-let-7a-5p	miRNA	406881	ENSG00000199165	1	chr9	96938244	96938265	+	miRBase:MI0000060|RFAM:RF00027
MI0000060_2	0	0	0	1	0	0	0	2	0	4	0	5	1	0	0	0	0	0	0	0	hsa-let-7a-3p	miRNA	406881	ENSG00000199165	1	chr9	96938295	96938315	+	miRBase:MI0000060|RFAM:RF00027
MI0000067_1	661	742	557	1316	723	1014	811	1888	1549	4077	8141	1564	1902	844	745	684	2602	3057	3949	4362	hsa-let-7f-5p	miRNA	406888	ENSG00000199072	1	chr9	96938635	96938656	+	miRBase:MI0000067|RFAM:RF00027
MI0000067_2	0	0	0	0	0	0	0	0	0	0	0	0	1	0	0	0	0	0	0	0	hsa-let-7f-1-3p	miRNA	406888	ENSG00000199072	1	chr9	96938691	96938712	+	miRBase:MI0000067|RFAM:RF00027
MI0000065_1	77	51	50	104	49	84	81	172	117	399	606	181	208	115	102	53	215	300	497	378	hsa-let-7d-5p	miRNA	406886	ENSG00000199133	1	chr9	96941123	96941144	+	miRBase:MI0000065|RFAM:RF00027
MI0000065_2	110	97	42	200	80	62	151	106	82	94	337	206	779	143	200	20	121	259	317	194	hsa-let-7d-3p	miRNA	406886	ENSG00000199133	1	chr9	96941177	96941198	+	miRBase:MI0000065|RFAM:RF00027
MI0011285_1	0	0	0	0	0	0	0	0	0	0	0	0	0	0	0	0	0	0	0	0	hsa-miR-2278	miRNA	100313780	ENSG00000252153	1	chr9	97572259	97572280	+	miRBase:MI0011285
MI0000439_1	0	0	0	0	0	0	0	0	0	0	0	0	0	0	0	0	2	0	0	0	hsa-miR-23b-5p	miRNA	407011	ENSG00000207563	1	chr9	97847509	97847530	+	miRBase:MI0000439
MI0000439_2	64	30	26	35	18	10	42	105	22	38	129	120	152	52	38	20	62	52	132	69	hsa-miR-23b-3p	miRNA	407011	ENSG00000207563	1	chr9	97847547	97847567	+	miRBase:MI0000439
MI0000440_1	0	0	3	1	0	0	0	0	4	8	5	3	1	2	0	0	2	9	9	2	hsa-miR-27b-5p	miRNA	407019	ENSG00000207864	1	chr9	97847745	97847766	+	miRBase:MI0000440
MI0000440_2	839	1206	699	1197	513	490	1244	1971	898	2485	2687	5537	4755	1271	573	452	2485	1685	3152	2918	hsa-miR-27b-3p	miRNA	407019	ENSG00000207864	1	chr9	97847787	97847807	+	miRBase:MI0000440
MI0014181_1	0	0	0	0	0	0	0	0	0	0	0	0	0	0	0	0	0	0	0	0	hsa-miR-3074-3p	miRNA	100422842		1	chr9	97848306	97848327	-	miRBase:MI0014181
MI0014181_2	0	0	0	0	1	0	0	2	1	1	7	2	2	3	0	3	4	0	12	0	hsa-miR-3074-5p	miRNA	100422842		1	chr9	97848345	97848365	-	miRBase:MI0014181
MI0000080_1	0	0	0	0	0	0	0	0	0	0	0	0	0	0	0	0	0	0	0	0	hsa-miR-24-1-5p	miRNA	407012	ENSG00000207617	1	chr9	97848309	97848330	+	miRBase:MI0000080
MI0000080_2	63	234	24	117	79	59	51	132	74	119	215	250	430	24	40	107	157	119	190	276	hsa-miR-24-3p	miRNA	407012	ENSG00000207617	1	chr9	97848346	97848367	+	miRBase:MI0000080
MI0006369_1	0	0	0	0	0	0	0	0	0	0	0	0	0	0	0	0	0	0	0	0	hsa-miR-1302	miRNA	100302223	ENSG00000221269	1	chr9	100125878	100125898	-	miRBase:MI0006369
MI0000090_1	0	0	0	0	0	0	0	0	0	0	0	0	0	0	0	0	0	0	0	0	hsa-miR-32-3p	miRNA	407036	ENSG00000207698	1	chr9	111808511	111808532	-	miRBase:MI0000090
MI0000090_2	1	0	2	5	3	0	2	3	1	5	14	6	13	0	2	0	9	1	8	5	hsa-miR-32-5p	miRNA	407036	ENSG00000207698	1	chr9	111808552	111808573	-	miRBase:MI0000090
MI0016435_1	0	0	0	0	0	0	0	0	0	0	0	0	0	0	0	0	0	0	0	0	hsa-miR-3927	miRNA	100500898		1	chr9	112273760	112273781	-	miRBase:MI0016435
MI0017298_1	0	0	0	1	0	0	0	0	0	0	0	0	0	0	0	0	0	0	0	0	hsa-miR-4668-5p	miRNA	100616114		1	chr9	114694380	114694402	+	miRBase:MI0017298
MI0017298_2	0	0	0	0	0	0	0	0	0	0	0	0	0	0	0	0	0	0	0	0	hsa-miR-4668-3p	miRNA	100616114		1	chr9	114694427	114694449	+	miRBase:MI0017298
MI0003513_1	0	0	0	0	0	0	0	0	0	0	0	0	0	0	0	0	0	0	0	0	hsa-miR-455-5p	miRNA	619556	ENSG00000207726	1	chr9	116971729	116971750	+	miRBase:MI0003513
MI0003513_2	0	0	0	0	0	0	0	0	0	0	0	1	0	0	0	0	0	0	0	0	hsa-miR-455-3p	miRNA	619556	ENSG00000207726	1	chr9	116971767	116971787	+	miRBase:MI0003513
MI0000262_1	0	0	0	0	0	0	0	0	0	0	0	0	0	0	0	0	0	0	0	0	hsa-miR-147a	miRNA	406939	ENSG00000207814	1	chr9	123007263	123007282	-	miRBase:MI0000262
MI0016831_1	0	0	0	0	0	0	0	0	0	0	0	0	0	0	0	0	0	0	0	0	hsa-miR-4478	miRNA	100616312		1	chr9	124882426	124882442	-	miRBase:MI0016831
MI0003613_1	0	0	0	0	0	0	0	0	0	0	0	0	0	0	0	0	0	0	0	0	hsa-miR-600	miRNA	693185	ENSG00000207740	1	chr9	125873840	125873862	-	miRBase:MI0003613
MI0003614_1	0	0	0	0	0	0	0	0	0	0	0	0	0	0	0	0	0	0	0	0	hsa-miR-601	miRNA	693186	ENSG00000207991	1	chr9	126164846	126164867	-	miRBase:MI0003614
MI0000269_1	3833	7835	1387	6265	4307	2513	3047	9407	8052	8198	19270	6024	11848	3202	3380	7251	11672	8298	13328	11828	hsa-miR-181a-5p	miRNA	406954	ENSG00000207595	1	chr9	127454759	127454781	+	miRBase:MI0000269|RFAM:RF00076
MI0000269_2	24	97	15	50	27	16	40	38	49	103	146	61	67	17	26	57	51	77	112	43	hsa-miR-181a-2-3p	miRNA	406954	ENSG00000207595	1	chr9	127454797	127454818	+	miRBase:MI0000269|RFAM:RF00076
MI0000683_1	95	147	49	99	65	46	90	237	193	150	434	170	281	120	64	154	176	200	377	380	hsa-miR-181b-5p	miRNA	406956	ENSG00000207737	1	chr9	127456004	127456026	+	miRBase:MI0000683|RFAM:RF00076
MI0016415_1	0	0	0	0	0	0	0	0	0	0	0	0	0	0	0	0	0	0	0	0	hsa-miR-3911	miRNA	100500872		1	chr9	130453042	130453063	-	miRBase:MI0016415
MI0016964_1	0	0	0	0	0	0	0	0	0	0	0	0	0	0	0	0	0	0	0	0	hsa-miR-3960	miRNA	100616250		1	chr9	130548158	130548177	+	miRBase:MI0016964
MI0013006_1	0	0	0	0	0	0	0	0	0	0	0	0	0	0	0	0	0	0	0	0	hsa-miR-2861	miRNA	100422910		1	chr9	130548250	130548268	+	miRBase:MI0013006
MI0017303_1	0	0	0	0	0	0	0	0	0	0	0	0	0	0	0	0	0	0	0	0	hsa-miR-4672	miRNA	100616429		1	chr9	130631704	130631724	-	miRBase:MI0017303
MI0000282_1	139	89	81	201	56	90	65	105	81	221	394	288	559	132	63	64	168	205	356	170	hsa-miR-199b-3p	miRNA	406978	ENSG00000207581	1	chr9	131007024	131007045	-	miRBase:MI0000282
MI0000282_2	2	4	0	15	0	4	0	0	2	2	17	0	42	1	0	0	11	6	10	0	hsa-miR-199b-5p	miRNA	406978	ENSG00000207581	1	chr9	131007062	131007084	-	miRBase:MI0000282
MI0014182_1	0	0	1	0	0	0	0	0	0	7	0	0	0	0	0	0	0	0	0	0	hsa-miR-3154	miRNA	100422893		1	chr9	131007235	131007256	-	miRBase:MI0014182
MI0000740_1	0	0	0	0	3	0	0	0	0	0	0	0	2	0	0	0	0	1	0	0	hsa-miR-219-2-3p	miRNA	407003	ENSG00000207955	1	chr9	131154911	131154932	-	miRBase:MI0000740
MI0000740_2	0	0	0	0	0	0	0	0	0	0	0	0	0	0	0	0	0	0	0	0	hsa-miR-219-5p	miRNA	407003	ENSG00000207955	1	chr9	131154955	131154975	-	miRBase:MI0000740
MI0017299_1	0	0	0	0	0	0	0	0	0	0	0	0	3	0	0	0	0	0	0	0	hsa-miR-2964a-5p	miRNA	100616335		1	chr9	131154913	131154934	+	miRBase:MI0017299
MI0017299_2	0	0	0	0	0	0	0	0	0	0	0	0	0	0	0	0	0	0	0	0	hsa-miR-2964a-3p	miRNA	100616335		1	chr9	131154955	131154977	+	miRBase:MI0017299
MI0019283_1	0	0	0	0	0	0	0	0	0	0	0	0	0	0	0	0	0	0	0	0	hsa-miR-548aw	miRNA			1	chr9	135821101	135821120	+	miRBase:MI0019283
MI0017300_1	0	0	0	0	0	0	0	0	0	0	0	0	0	0	0	0	0	0	0	0	hsa-miR-4669	miRNA	100616236		1	chr9	137271295	137271316	+	miRBase:MI0017300
MI0016832_1	0	0	0	0	0	0	0	0	0	0	0	0	0	0	0	0	0	0	0	0	hsa-miR-3689c	miRNA	100616333		1	chr9	137741148	137741169	-	miRBase:MI0016832
MI0016090_1	0	0	0	0	0	0	0	0	0	0	0	0	0	0	0	0	0	0	0	0	hsa-miR-3689a-3p	miRNA	100500846		1	chr9	137741340	137741361	-	miRBase:MI0016090
MI0016090_2	0	0	0	0	0	0	0	0	0	0	0	0	0	0	0	0	0	0	0	0	hsa-miR-3689a-5p	miRNA	100500846		1	chr9	137741380	137741401	-	miRBase:MI0016090
MI0016834_1	0	0	0	0	0	0	0	0	0	0	0	0	0	0	0	0	0	0	0	0	hsa-miR-3689d	miRNA	100616131		1	chr9	137741506	137741527	-	miRBase:MI0016834
MI0016411_1	0	0	0	0	0	0	0	0	0	0	0	0	0	0	0	0	0	0	0	0	hsa-miR-3689b-3p	miRNA	100500906		1	chr9	137742012	137742033	-	miRBase:MI0016411
MI0016411_2	0	0	0	0	0	0	0	0	0	0	0	0	0	0	0	0	0	0	0	0	hsa-miR-3689b-5p	miRNA	100500906		1	chr9	137742052	137742073	-	miRBase:MI0016411
MI0016835_1	0	0	0	0	0	0	0	0	0	0	0	0	0	0	0	0	0	0	0	0	hsa-miR-3689d	miRNA	100616344		1	chr9	137742178	137742199	-	miRBase:MI0016835
MI0016836_1	0	0	0	0	0	0	0	0	0	0	0	0	0	0	0	0	0	0	0	0	hsa-miR-3689e	miRNA	100616460		1	chr9	137742460	137742481	-	miRBase:MI0016836
MI0016837_1	0	0	0	0	0	0	0	0	0	0	0	0	0	0	0	0	0	0	0	0	hsa-miR-3689f	miRNA	100616212		1	chr9	137742629	137742650	-	miRBase:MI0016837
MI0017304_1	0	0	0	0	0	0	0	0	0	0	0	0	0	0	0	0	0	0	0	0	hsa-miR-4673	miRNA	100616242		1	chr9	139414056	139414077	-	miRBase:MI0017304
MI0017305_1	0	0	0	0	0	0	0	0	0	0	0	0	0	0	0	0	0	0	0	0	hsa-miR-4674	miRNA	100616301		1	chr9	139440634	139440654	-	miRBase:MI0017305
MI0000471_1	578	945	275	985	373	592	578	888	652	1947	3260	1379	1624	945	542	473	1716	1679	2146	2484	hsa-miR-126-5p	miRNA	406913	ENSG00000199161	1	chr9	139565068	139565088	+	miRBase:MI0000471
MI0000471_2	39	58	26	80	25	49	11	48	68	124	213	53	124	41	34	25	140	104	177	141	hsa-miR-126-3p	miRNA	406913	ENSG00000199161	1	chr9	139565105	139565126	+	miRBase:MI0000471
MI0015897_1	0	0	0	0	0	0	0	0	0	0	0	0	0	0	0	0	0	0	0	0	hsa-miR-4292	miRNA	100422860		1	chr9	139725448	139725465	+	miRBase:MI0015897
MI0016838_1	0	0	0	0	0	0	2	0	0	0	0	0	1	0	0	0	0	2	3	1	hsa-miR-4479	miRNA	100616480		1	chr9	139781229	139781250	+	miRBase:MI0016838
MI0016012_1	0	0	0	0	0	0	0	0	0	0	0	0	0	0	0	0	0	0	0	0	hsa-miR-3621	miRNA	100500811		1	chr9	140063688	140063707	-	miRBase:MI0016012
MI0003615_1	0	0	0	0	0	0	0	0	0	0	0	0	0	0	0	0	0	0	0	0	hsa-miR-602	miRNA	693187	ENSG00000207693	1	chr9	140732886	140732908	+	miRBase:MI0003615
MI0015980_1	0	0	0	0	0	0	0	0	0	0	0	0	0	0	0	0	0	0	0	0	hsa-miR-1302	miRNA	100422919		1	chr19	72045	72065	+	miRBase:MI0015980
MI0017384_1	1	0	0	4	0	0	0	4	0	5	2	10	0	0	0	16	1	16	2	9	hsa-miR-4745-5p	miRNA	100616459		1	chr19	804941	804963	+	miRBase:MI0017384
MI0017384_2	0	0	0	0	0	0	0	0	0	0	0	0	0	0	0	0	0	0	0	0	hsa-miR-4745-3p	miRNA	100616459		1	chr19	804977	804999	+	miRBase:MI0017384
MI0014231_1	0	0	0	0	0	0	0	0	0	0	0	0	0	0	0	0	0	0	0	0	hsa-miR-3187-5p	miRNA	100422854		1	chr19	813590	813612	+	miRBase:MI0014231
MI0014231_2	0	1	0	3	0	0	0	0	0	0	3	0	0	0	0	0	0	0	0	8	hsa-miR-3187-3p	miRNA	100422854		1	chr19	813627	813646	+	miRBase:MI0014231
MI0008330_1	0	0	0	0	0	0	0	0	0	0	0	0	0	0	0	0	0	0	0	0	hsa-miR-1909-3p	miRNA	100302210	ENSG00000223244	1	chr19	1816168	1816189	-	miRBase:MI0008330
MI0008330_2	0	0	0	0	0	0	0	0	0	0	0	0	0	0	0	0	0	0	0	0	hsa-miR-1909-5p	miRNA	100302210	ENSG00000223244	1	chr19	1816202	1816222	-	miRBase:MI0008330
MI0006316_1	0	0	0	0	0	0	0	0	0	0	0	0	1	1	0	0	0	1	0	0	hsa-miR-1227	miRNA	100302283	ENSG00000221411	1	chr19	2234061	2234080	-	miRBase:MI0006316
MI0015852_1	0	0	0	0	0	0	0	0	0	0	0	0	0	0	0	0	0	0	0	0	hsa-miR-4321	miRNA	100423031		1	chr19	2250687	2250707	+	miRBase:MI0015852
MI0003652_1	0	0	0	0	0	0	0	0	0	0	0	0	0	0	0	0	0	0	0	0	hsa-miR-637	miRNA	693222	ENSG00000207733	1	chr19	3961427	3961450	-	miRBase:MI0003652
MI0017385_1	3	0	0	3	2	5	0	12	6	13	20	11	8	1	0	15	7	6	21	3	hsa-miR-4746-5p	miRNA	100616371		1	chr19	4445984	4446006	+	miRBase:MI0017385
MI0017385_2	0	0	0	0	0	0	0	0	0	0	0	0	0	0	0	0	0	0	0	0	hsa-miR-4746-3p	miRNA	100616371		1	chr19	4446018	4446038	+	miRBase:MI0017385
MI0000265_1	0	0	0	0	0	0	0	0	0	0	0	0	0	0	0	0	0	0	0	0	hsa-miR-7-5p	miRNA	407045	ENSG00000207630	1	chr19	4770712	4770734	+	miRBase:MI0000265|RFAM:RF00053
MI0017386_1	0	0	1	0	0	0	0	0	0	0	0	0	0	0	0	0	0	0	0	0	hsa-miR-4747-5p	miRNA	100616337		1	chr19	4932699	4932720	+	miRBase:MI0017386
MI0017386_2	0	0	0	0	0	0	0	0	0	0	0	0	0	0	0	0	0	0	0	0	hsa-miR-4747-3p	miRNA	100616337		1	chr19	4932731	4932752	+	miRBase:MI0017386
MI0016597_1	1	1	0	1	2	0	0	3	4	3	5	0	0	0	2	18	2	3	4	5	hsa-miR-3940-3p	miRNA	100500888		1	chr19	6416445	6416466	-	miRBase:MI0016597
MI0016597_2	1	0	0	0	0	0	2	0	0	4	0	0	0	0	0	0	0	0	0	0	hsa-miR-3940-5p	miRNA	100500888		1	chr19	6416481	6416500	-	miRBase:MI0016597
MI0017865_1	0	0	0	0	0	0	0	0	0	0	0	0	0	0	0	0	0	0	0	0	hsa-miR-4999-3p	miRNA			1	chr19	8454195	8454214	-	miRBase:MI0017865
MI0017865_2	0	0	0	0	0	0	0	0	0	0	0	0	0	0	0	0	0	0	0	0	hsa-miR-4999-5p	miRNA			1	chr19	8454224	8454244	-	miRBase:MI0017865
MI0019148_1	0	0	0	0	0	0	0	0	0	0	0	0	0	0	0	0	0	0	0	0	hsa-miR-5589-5p	miRNA			1	chr19	10149030	10149050	+	miRBase:MI0019148
MI0019148_2	0	0	0	0	0	0	0	0	0	0	0	4	0	0	0	0	0	0	0	0	hsa-miR-5589-3p	miRNA			1	chr19	10149067	10149089	+	miRBase:MI0019148
MI0015851_1	0	0	0	0	0	0	0	0	0	0	0	0	0	0	0	0	0	0	0	0	hsa-miR-4322	miRNA	100422925		1	chr19	10341131	10341151	+	miRBase:MI0015851
MI0006274_1	0	0	0	0	0	0	0	0	0	0	0	0	0	0	0	0	0	0	0	0	hsa-miR-1181	miRNA	100302213	ENSG00000221566	1	chr19	10514181	10514201	-	miRBase:MI0006274
MI0006328_1	0	0	0	0	0	0	0	0	0	0	0	0	0	0	0	0	0	0	0	0	hsa-miR-1238	miRNA	100302226	ENSG00000221410	1	chr19	10662859	10662878	+	miRBase:MI0006328
MI0003653_1	0	0	0	0	0	0	0	0	0	0	0	0	0	0	0	0	0	0	0	0	hsa-miR-638	miRNA	693223	ENSG00000207972	1	chr19	10829095	10829119	+	miRBase:MI0003653
MI0017387_1	0	0	0	0	0	0	0	0	0	0	0	0	0	0	0	0	1	0	0	1	hsa-miR-4748	miRNA	100616425		1	chr19	10890939	10890959	+	miRBase:MI0017387
MI0000242_1	139	89	81	201	56	90	65	105	81	221	394	288	559	132	63	64	168	205	356	170	hsa-miR-199a-3p	miRNA	406976	ENSG00000207752	1	chr19	10928105	10928126	-	miRBase:MI0000242
MI0000242_2	13	10	4	14	3	0	11	39	10	36	90	35	14	9	14	9	20	53	40	8	hsa-miR-199a-5p	miRNA	406976	ENSG00000207752	1	chr19	10928145	10928167	-	miRBase:MI0000242
MI0019285_1	0	0	0	0	0	0	0	0	0	0	0	0	0	0	0	0	0	0	0	0	hsa-miR-5684	miRNA			1	chr19	12897946	12897965	+	miRBase:MI0019285
MI0019302_1	0	0	0	0	0	0	0	1	0	0	0	0	0	0	0	0	0	0	0	0	hsa-miR-5695	miRNA			1	chr19	13031187	13031208	+	miRBase:MI0019302
MI0000081_1	63	234	24	117	79	59	51	132	74	119	215	250	430	24	40	107	157	119	190	276	hsa-miR-24-3p	miRNA	407013	ENSG00000209707	1	chr19	13947103	13947124	-	miRBase:MI0000081
MI0000081_2	0	0	0	0	0	0	0	0	0	0	0	0	0	0	0	0	1	0	0	0	hsa-miR-24-2-5p	miRNA	407013	ENSG00000209707	1	chr19	13947140	13947161	-	miRBase:MI0000081
MI0000085_1	102	108	71	218	74	90	74	226	76	108	340	213	1964	184	114	51	152	282	234	176	hsa-miR-27a-3p	miRNA	407018	ENSG00000207808	1	chr19	13947261	13947281	-	miRBase:MI0000085
MI0000085_2	8	5	0	3	1	0	0	2	0	0	19	0	15	0	2	0	2	3	4	0	hsa-miR-27a-5p	miRNA	407018	ENSG00000207808	1	chr19	13947301	13947322	-	miRBase:MI0000085
MI0000079_1	164	192	52	238	127	62	98	243	103	146	488	322	973	126	134	99	213	273	458	281	hsa-miR-23a-3p	miRNA	407010	ENSG00000207980	1	chr19	13947409	13947429	-	miRBase:MI0000079
MI0000079_2	0	0	0	1	1	0	0	0	0	0	1	2	1	0	1	0	2	1	0	5	hsa-miR-23a-5p	miRNA	407010	ENSG00000207980	1	chr19	13947444	13947465	-	miRBase:MI0000079
MI0000271_1	68	96	19	122	54	23	25	173	117	73	310	85	379	33	58	27	138	120	200	39	hsa-miR-181c-5p	miRNA	406957	ENSG00000207613	1	chr19	13985539	13985560	+	miRBase:MI0000271|RFAM:RF00076
MI0000271_2	0	0	0	0	0	0	0	0	0	0	0	0	0	0	0	0	0	0	1	0	hsa-miR-181c-3p	miRNA	406957	ENSG00000207613	1	chr19	13985577	13985598	+	miRBase:MI0000271|RFAM:RF00076
MI0003139_1	8	31	3	24	20	8	0	23	23	32	60	31	23	12	12	27	35	13	62	32	hsa-miR-181d	miRNA	574457	ENSG00000207585	1	chr19	13985724	13985746	+	miRBase:MI0003139
MI0003654_1	0	0	0	0	0	0	0	0	0	0	0	0	0	0	0	0	0	0	0	0	hsa-miR-639	miRNA	693224	ENSG00000207707	1	chr19	14640415	14640437	+	miRBase:MI0003654
MI0007075_1	0	0	0	0	0	0	0	0	0	0	0	0	0	0	0	0	0	0	0	0	hsa-miR-1470	miRNA	100302127	ENSG00000222417	1	chr19	15560359	15560379	+	miRBase:MI0007075
MI0014232_1	0	0	0	0	0	0	0	0	0	0	0	0	0	0	0	0	0	0	0	0	hsa-miR-3188	miRNA	100422833		1	chr19	18392939	18392961	+	miRBase:MI0014232
MI0014233_1	0	0	0	0	0	0	0	0	0	0	0	0	0	0	0	0	0	0	0	0	hsa-miR-3189-5p	miRNA	100422943		1	chr19	18497380	18497404	+	miRBase:MI0014233
MI0014233_2	0	0	0	0	0	0	0	0	0	0	0	0	0	0	0	0	0	0	0	0	hsa-miR-3189-3p	miRNA	100422943		1	chr19	18497417	18497437	+	miRBase:MI0014233
MI0003655_1	0	0	0	0	0	0	0	0	0	0	0	0	0	0	0	0	0	0	0	0	hsa-miR-640	miRNA	693225	ENSG00000207821	1	chr19	19545932	19545952	+	miRBase:MI0003655
MI0006407_1	0	0	0	1	0	3	0	0	0	5	0	0	1	0	1	0	0	0	3	0	hsa-miR-1270	miRNA	100302179	ENSG00000221147	1	chr19	20510129	20510151	-	miRBase:MI0006407
MI0015976_1	0	0	0	1	0	3	0	0	0	5	0	0	1	0	1	0	0	0	3	0	hsa-miR-1270	miRNA	100423024		1	chr19	20579288	20579310	-	miRBase:MI0015976
MI0018175_1	0	0	0	0	0	0	0	0	0	0	0	0	0	0	0	0	0	0	0	0	hsa-miR-5196-5p	miRNA			1	chr19	35836444	35836465	+	miRBase:MI0018175
MI0018175_2	0	0	0	0	0	0	0	0	0	0	0	0	0	0	0	0	0	0	0	0	hsa-miR-5196-3p	miRNA			1	chr19	35836484	35836504	+	miRBase:MI0018175
MI0016897_1	0	0	0	0	0	0	0	0	0	0	0	0	0	0	0	0	0	0	0	0	hsa-miR-4530	miRNA	100616163		1	chr19	39900269	39900286	-	miRBase:MI0016897
MI0003656_1	0	0	0	0	0	0	0	0	0	0	0	4	0	0	2	0	0	0	2	0	hsa-miR-641	miRNA	693226	ENSG00000207631	1	chr19	40788510	40788533	-	miRBase:MI0003656
MI0015853_1	0	0	0	0	0	0	0	0	0	0	0	0	0	0	0	0	0	0	0	0	hsa-miR-4323	miRNA	100422980		1	chr19	42637607	42637624	-	miRBase:MI0015853
MI0016898_1	0	0	0	0	0	0	0	0	0	0	0	0	0	0	0	0	0	0	0	0	hsa-miR-4531	miRNA	100616355		1	chr19	45156959	45156975	-	miRBase:MI0016898
MI0000803_1	0	0	0	0	0	0	0	0	0	0	0	0	7	2	0	0	0	1	1	0	hsa-miR-330-3p	miRNA	442902	ENSG00000199066	1	chr19	46142267	46142289	-	miRBase:MI0000803
MI0000803_2	0	0	0	0	0	0	0	6	0	10	4	0	0	0	0	8	5	9	6	1	hsa-miR-330-5p	miRNA	442902	ENSG00000199066	1	chr19	46142307	46142328	-	miRBase:MI0000803
MI0003657_1	0	0	0	0	0	0	0	1	3	0	0	0	3	3	0	0	0	0	0	0	hsa-miR-642a-5p	miRNA	693227	ENSG00000207773	1	chr19	46178201	46178222	+	miRBase:MI0003657
MI0003657_2	0	0	0	0	0	0	0	0	4	0	0	0	2	2	0	0	0	0	2	0	hsa-miR-642a-3p	miRNA	693227	ENSG00000207773	1	chr19	46178236	46178257	+	miRBase:MI0003657
MI0016685_1	0	0	0	0	0	0	0	0	0	0	0	0	0	0	0	0	0	0	0	0	hsa-miR-642b-3p	miRNA	100500845		1	chr19	46178199	46178220	-	miRBase:MI0016685
MI0016685_2	0	0	0	0	0	0	0	0	0	0	0	0	0	0	0	0	0	0	0	0	hsa-miR-642b-5p	miRNA	100500845		1	chr19	46178236	46178257	-	miRBase:MI0016685
MI0003834_1	155	320	55	245	98	19	41	165	205	181	489	441	673	112	64	252	295	147	373	98	hsa-miR-769-5p	miRNA	768217	ENSG00000211580	1	chr19	46522219	46522240	+	miRBase:MI0003834
MI0003834_2	0	0	0	0	3	0	0	0	0	0	2	0	0	2	0	0	2	0	0	0	hsa-miR-769-3p	miRNA	768217	ENSG00000211580	1	chr19	46522258	46522280	+	miRBase:MI0003834
MI0014234_1	0	0	0	0	0	0	0	0	0	0	0	0	0	0	0	0	0	0	0	0	hsa-miR-320e	miRNA	100422913		1	chr19	47212551	47212568	-	miRBase:MI0014234
MI0014235_1	0	0	0	0	0	0	0	0	0	0	0	0	0	0	0	0	0	0	0	0	hsa-miR-3190-5p	miRNA	100422899		1	chr19	47730212	47730231	+	miRBase:MI0014235
MI0014235_2	0	0	0	0	0	0	0	0	0	0	0	0	0	0	0	0	0	0	0	0	hsa-miR-3190-3p	miRNA	100422899		1	chr19	47730245	47730267	+	miRBase:MI0014235
MI0014236_1	0	0	0	0	0	0	0	0	0	0	0	0	0	0	0	0	0	0	0	0	hsa-miR-3191-3p	miRNA	100422832		1	chr19	47730209	47730231	-	miRBase:MI0014236
MI0014236_2	0	0	0	0	0	0	0	0	0	0	0	0	0	0	0	0	0	0	0	0	hsa-miR-3191-5p	miRNA	100422832		1	chr19	47730247	47730268	-	miRBase:MI0014236
MI0015854_1	0	0	0	0	0	0	0	0	0	0	0	0	0	0	0	0	0	0	0	0	hsa-miR-4324	miRNA	100422979		1	chr19	49812064	49812083	-	miRBase:MI0015854
MI0000479_1	39	66	30	45	31	39	11	17	18	21	44	62	67	32	13	12	4	41	48	37	hsa-miR-150-3p	miRNA	406942	ENSG00000207782	1	chr19	50004054	50004075	-	miRBase:MI0000479
MI0000479_2	128	189	165	181	158	118	280	138	143	172	306	83	258	373	145	24	66	115	184	125	hsa-miR-150-5p	miRNA	406942	ENSG00000207782	1	chr19	50004089	50004110	-	miRBase:MI0000479
MI0017977_1	0	0	0	0	0	0	0	0	0	0	0	0	0	0	0	0	0	0	0	0	hsa-miR-5088	miRNA			1	chr19	50185379	50185401	+	miRBase:MI0017977
MI0017388_1	0	0	0	0	0	0	0	0	0	0	0	0	0	0	0	0	0	0	0	0	hsa-miR-4749-5p	miRNA	100616313		1	chr19	50357850	50357871	+	miRBase:MI0017388
MI0017388_2	0	0	0	0	0	0	0	0	0	0	0	0	0	0	0	0	0	0	0	3	hsa-miR-4749-3p	miRNA	100616313		1	chr19	50357889	50357908	+	miRBase:MI0017388
MI0017389_1	0	0	0	0	0	0	0	0	0	0	0	0	0	0	0	0	0	0	0	0	hsa-miR-4750	miRNA	100616314		1	chr19	50391434	50391455	+	miRBase:MI0017389
MI0017390_1	0	0	0	0	0	0	0	0	0	0	0	0	0	0	0	0	0	0	0	0	hsa-miR-4751	miRNA	100616483		1	chr19	50436330	50436353	+	miRBase:MI0017390
MI0000746_1	201	423	109	261	220	101	142	382	269	451	524	995	568	178	120	396	622	576	514	1361	hsa-miR-99b-5p	miRNA	407056	ENSG00000207550	1	chr19	52195871	52195892	+	miRBase:MI0000746
MI0000746_2	2	2	2	2	0	1	0	0	1	0	3	4	5	0	2	4	9	0	5	1	hsa-miR-99b-3p	miRNA	407056	ENSG00000207550	1	chr19	52195909	52195930	+	miRBase:MI0000746
MI0000066_1	19	25	15	43	13	30	22	27	51	107	74	50	27	18	23	8	35	153	138	283	hsa-let-7e-5p	miRNA	406887	ENSG00000198972	1	chr19	52196046	52196067	+	miRBase:MI0000066|RFAM:RF00027
MI0000066_2	3	0	0	1	0	0	0	0	0	0	0	0	1	0	1	0	0	2	4	0	hsa-let-7e-3p	miRNA	406887	ENSG00000198972	1	chr19	52196091	52196112	+	miRBase:MI0000066|RFAM:RF00027
MI0000469_1	138	354	92	231	155	83	81	273	291	443	616	566	429	382	108	179	169	702	480	997	hsa-miR-125a-5p	miRNA	406910	ENSG00000208008	1	chr19	52196521	52196544	+	miRBase:MI0000469
MI0000469_2	3	5	0	8	1	0	0	5	5	2	2	6	36	4	6	0	11	1	10	4	hsa-miR-125a-3p	miRNA	406910	ENSG00000208008	1	chr19	52196559	52196580	+	miRBase:MI0000469
MI0003658_1	0	0	0	0	0	0	0	0	0	0	0	0	0	0	0	0	0	0	0	0	hsa-miR-643	miRNA	693228	ENSG00000208002	1	chr19	52785110	52785131	+	miRBase:MI0003658
MI0003140_1	0	0	0	0	0	0	0	0	0	0	0	0	0	0	0	0	0	0	0	0	hsa-miR-512-5p	miRNA	574458	ENSG00000207644	1	chr19	54169946	54169968	+	miRBase:MI0003140
MI0003140_2	0	0	0	0	0	0	0	0	0	0	0	0	0	0	0	0	0	0	0	0	hsa-miR-512-3p	miRNA	574458	ENSG00000207644	1	chr19	54169983	54170004	+	miRBase:MI0003140
MI0003141_1	0	0	0	0	0	0	0	0	0	0	0	0	0	0	0	0	0	0	0	0	hsa-miR-512-5p	miRNA	574459	ENSG00000207644	1	chr19	54172430	54172452	+	miRBase:MI0003141
MI0003141_2	0	0	0	0	0	0	0	0	0	0	0	0	0	0	0	0	0	0	0	0	hsa-miR-512-3p	miRNA	574459	ENSG00000207644	1	chr19	54172467	54172488	+	miRBase:MI0003141
MI0003786_1	0	0	0	0	0	0	0	0	0	0	0	0	0	0	0	0	0	0	0	0	hsa-miR-1323	miRNA	100302255	ENSG00000221017	1	chr19	54175232	54175253	+	miRBase:MI0003786
MI0003142_1	0	0	0	0	0	0	0	0	0	0	0	0	0	0	0	0	0	0	0	0	hsa-miR-498	miRNA	574460	ENSG00000207869	1	chr19	54177484	54177506	+	miRBase:MI0003142
MI0003143_1	0	0	0	0	0	0	0	0	0	0	0	0	0	0	0	0	0	0	0	0	hsa-miR-520e	miRNA	574461	ENSG00000207599	1	chr19	54179018	54179038	+	miRBase:MI0003143
MI0003144_1	0	0	0	0	0	0	0	0	0	0	0	0	0	0	0	0	0	0	0	0	hsa-miR-515-5p	miRNA	574462	ENSG00000207615	1	chr19	54182270	54182293	+	miRBase:MI0003144
MI0003144_2	0	0	0	0	0	0	0	0	0	0	0	0	0	0	0	0	0	0	0	0	hsa-miR-515-3p	miRNA	574462	ENSG00000207615	1	chr19	54182307	54182328	+	miRBase:MI0003144
MI0003145_1	0	0	0	0	0	0	0	0	0	0	0	0	0	0	0	0	0	0	0	0	hsa-miR-519e-5p	miRNA	574463	ENSG00000207810	1	chr19	54183207	54183228	+	miRBase:MI0003145
MI0003145_2	0	0	0	0	0	0	0	0	0	0	0	0	0	0	0	0	0	0	0	0	hsa-miR-519e-3p	miRNA	574463	ENSG00000207810	1	chr19	54183245	54183266	+	miRBase:MI0003145
MI0003146_1	0	0	0	0	0	0	0	0	0	0	0	0	0	0	0	0	0	0	0	0	hsa-miR-520f	miRNA	574464	ENSG00000207555	1	chr19	54185467	54185488	+	miRBase:MI0003146
MI0003147_1	0	0	0	0	0	0	0	0	0	0	0	0	0	0	0	0	0	0	0	0	hsa-miR-515-5p	miRNA	574465	ENSG00000207615	1	chr19	54188276	54188299	+	miRBase:MI0003147
MI0003147_2	0	0	0	0	0	0	0	0	0	0	0	0	0	0	0	0	0	0	0	0	hsa-miR-515-3p	miRNA	574465	ENSG00000207615	1	chr19	54188313	54188334	+	miRBase:MI0003147
MI0003148_1	0	0	0	0	0	0	0	0	0	0	0	0	0	0	0	0	0	0	0	0	hsa-miR-519c-5p	miRNA	574466	ENSG00000207788	1	chr19	54189738	54189759	+	miRBase:MI0003148
MI0003148_2	0	0	0	0	0	0	0	0	0	0	0	0	0	0	0	0	0	0	0	0	hsa-miR-519c-3p	miRNA	574466	ENSG00000207788	1	chr19	54189776	54189797	+	miRBase:MI0003148
MI0003832_1	0	0	0	0	0	0	0	0	0	0	0	0	0	0	0	0	0	0	0	0	hsa-miR-1283	miRNA	100302265	ENSG00000221421	1	chr19	54191748	54191769	+	miRBase:MI0003832
MI0003149_1	0	0	0	0	0	0	0	0	0	0	0	0	0	0	0	0	0	0	0	0	hsa-miR-520a-5p	miRNA	574467	ENSG00000207594	1	chr19	54194149	54194169	+	miRBase:MI0003149
MI0003149_2	0	0	0	0	0	3	0	0	0	0	0	5	0	0	0	0	0	0	0	0	hsa-miR-520a-3p	miRNA	574467	ENSG00000207594	1	chr19	54194187	54194208	+	miRBase:MI0003149
MI0003150_1	0	0	0	0	0	0	0	0	0	0	0	0	0	0	0	0	0	0	0	0	hsa-miR-526b-5p	miRNA	574468	ENSG00000207580	1	chr19	54197660	54197682	+	miRBase:MI0003150
MI0003150_2	0	0	0	0	0	0	0	0	0	0	0	0	0	0	0	0	0	0	0	0	hsa-miR-526b-3p	miRNA	574468	ENSG00000207580	1	chr19	54197697	54197718	+	miRBase:MI0003150
MI0003151_1	0	0	0	0	0	0	0	0	0	0	0	0	0	0	0	0	0	0	0	0	hsa-miR-519b-5p	miRNA	574469	ENSG00000207825	1	chr19	54198479	54198500	+	miRBase:MI0003151
MI0003151_2	0	0	0	0	0	0	0	0	0	0	0	0	0	0	0	0	0	0	0	0	hsa-miR-519b-3p	miRNA	574469	ENSG00000207825	1	chr19	54198517	54198538	+	miRBase:MI0003151
MI0003152_1	0	0	0	0	0	0	0	0	0	0	0	0	0	0	0	0	0	0	0	0	hsa-miR-525-5p	miRNA	574470	ENSG00000207711	1	chr19	54200801	54200821	+	miRBase:MI0003152
MI0003152_2	0	0	0	0	0	0	0	0	0	0	0	0	0	0	0	0	0	0	0	0	hsa-miR-525-3p	miRNA	574470	ENSG00000207711	1	chr19	54200838	54200859	+	miRBase:MI0003152
MI0003153_1	0	0	0	0	0	0	0	0	0	0	0	0	0	0	0	0	0	0	0	0	hsa-miR-523-5p	miRNA	574471	ENSG00000208016	1	chr19	54201654	54201675	+	miRBase:MI0003153
MI0003153_2	0	0	0	0	0	0	0	0	0	0	0	0	0	0	0	0	0	0	0	0	hsa-miR-523-3p	miRNA	574471	ENSG00000208016	1	chr19	54201691	54201713	+	miRBase:MI0003153
MI0003154_1	0	0	0	0	0	0	0	0	0	0	0	0	0	0	0	0	0	0	0	0	hsa-miR-518f-5p	miRNA	574472	ENSG00000207706	1	chr19	54203284	54203305	+	miRBase:MI0003154
MI0003154_2	0	0	0	0	0	0	0	0	0	0	0	0	0	0	0	0	0	0	0	0	hsa-miR-518f-3p	miRNA	574472	ENSG00000207706	1	chr19	54203321	54203341	+	miRBase:MI0003154
MI0003155_1	0	0	0	0	0	0	0	0	0	0	0	0	0	0	0	0	0	0	0	0	hsa-miR-520b	miRNA	574473	ENSG00000207722	1	chr19	54204521	54204541	+	miRBase:MI0003155
MI0003156_1	0	0	0	0	0	0	0	0	0	0	0	0	0	0	0	0	0	0	0	0	hsa-miR-518b	miRNA	574474	ENSG00000207862	1	chr19	54206041	54206062	+	miRBase:MI0003156
MI0003157_1	0	0	0	0	0	0	0	0	0	0	0	0	0	0	0	0	0	0	0	0	hsa-miR-526a	miRNA	574475	ENSG00000207629	1	chr19	54209520	54209541	+	miRBase:MI0003157
MI0003158_1	0	0	0	0	0	0	0	0	0	0	0	0	0	0	0	0	0	0	0	0	hsa-miR-520c-5p	miRNA	574476	ENSG00000207738	1	chr19	54210722	54210743	+	miRBase:MI0003158
MI0003158_2	0	0	0	0	0	0	0	0	0	0	0	0	0	0	0	0	0	0	0	0	hsa-miR-520c-3p	miRNA	574476	ENSG00000207738	1	chr19	54210760	54210781	+	miRBase:MI0003158
MI0003159_1	0	0	0	0	0	0	0	0	0	0	0	0	0	0	0	0	0	0	0	0	hsa-miR-518c-5p	miRNA	574477	ENSG00000207553	1	chr19	54212012	54212034	+	miRBase:MI0003159
MI0003159_2	0	0	0	0	0	0	0	0	0	0	0	0	0	0	0	0	0	0	0	0	hsa-miR-518c-3p	miRNA	574477	ENSG00000207553	1	chr19	54212050	54212072	+	miRBase:MI0003159
MI0003160_1	0	0	0	0	0	0	0	0	0	0	0	0	0	0	0	0	0	0	0	0	hsa-miR-524-5p	miRNA	574478	ENSG00000207977	1	chr19	54214271	54214292	+	miRBase:MI0003160
MI0003160_2	0	0	0	0	0	0	0	0	0	0	0	0	0	0	0	0	0	0	0	0	hsa-miR-524-3p	miRNA	574478	ENSG00000207977	1	chr19	54214308	54214328	+	miRBase:MI0003160
MI0003161_1	0	0	0	0	0	0	0	0	0	0	0	0	0	0	0	0	0	0	0	0	hsa-miR-517-5p	miRNA	574479	ENSG00000207734	1	chr19	54215536	54215557	+	miRBase:MI0003161
MI0003161_2	0	0	0	0	0	0	0	0	0	0	0	0	0	0	0	0	0	0	0	0	hsa-miR-517a-3p	miRNA	574479	ENSG00000207734	1	chr19	54215575	54215596	+	miRBase:MI0003161
MI0003162_1	0	0	0	0	0	0	0	0	0	0	0	0	0	0	0	0	0	0	0	0	hsa-miR-519d	miRNA	574480	ENSG00000207981	1	chr19	54216654	54216675	+	miRBase:MI0003162
MI0003163_1	0	0	0	0	0	0	0	0	0	0	0	0	0	0	0	0	0	0	0	0	hsa-miR-521	miRNA	574481	ENSG00000207549	1	chr19	54219901	54219922	+	miRBase:MI0003163
MI0003164_1	0	0	0	0	0	0	0	0	0	0	0	0	0	0	0	0	0	0	0	0	hsa-miR-520d-5p	miRNA	574482	ENSG00000207735	1	chr19	54223365	54223384	+	miRBase:MI0003164
MI0003164_2	0	0	0	0	0	0	0	0	0	0	0	0	0	0	0	0	0	0	0	0	hsa-miR-520d-3p	miRNA	574482	ENSG00000207735	1	chr19	54223403	54223424	+	miRBase:MI0003164
MI0003165_1	0	0	0	0	0	0	0	0	0	0	0	0	0	0	0	0	0	0	0	0	hsa-miR-517-5p	miRNA	574483	ENSG00000207837	1	chr19	54224335	54224356	+	miRBase:MI0003165
MI0003165_2	0	0	0	0	0	0	0	0	0	0	0	0	0	0	0	0	0	0	0	0	hsa-miR-517b-3p	miRNA	574483	ENSG00000207837	1	chr19	54224372	54224393	+	miRBase:MI0003165
MI0003166_1	0	0	0	0	0	0	0	0	0	0	0	0	0	0	0	0	0	0	0	0	hsa-miR-520g	miRNA	574484	ENSG00000207799	1	chr19	54225474	54225497	+	miRBase:MI0003166
MI0003167_1	0	0	0	0	0	0	0	0	0	0	0	0	0	3	0	0	1	0	0	0	hsa-miR-516b-5p	miRNA	574485	ENSG00000207925	1	chr19	54228711	54228732	+	miRBase:MI0003167
MI0003167_2	0	0	0	0	0	0	0	0	0	0	0	0	0	0	0	0	0	0	0	0	hsa-miR-516b-3p	miRNA	574485	ENSG00000207925	1	chr19	54228751	54228768	+	miRBase:MI0003167
MI0003168_1	0	0	0	0	0	0	0	0	0	0	0	0	0	0	0	0	0	0	0	0	hsa-miR-526a	miRNA	574486	ENSG00000211532	1	chr19	54230182	54230203	+	miRBase:MI0003168
MI0003169_1	0	0	0	0	0	0	0	0	0	0	0	0	0	0	0	0	0	0	0	0	hsa-miR-518e-5p	miRNA	574487	ENSG00000207987	1	chr19	54233107	54233128	+	miRBase:MI0003169
MI0003169_2	0	0	0	0	0	0	0	0	0	0	0	0	0	0	0	0	0	3	0	0	hsa-miR-518e-3p	miRNA	574487	ENSG00000207987	1	chr19	54233145	54233165	+	miRBase:MI0003169
MI0003170_1	0	0	0	0	0	0	0	0	0	0	0	0	0	0	0	0	0	0	0	0	hsa-miR-518a-5p	miRNA	574488	ENSG00000207803	1	chr19	54234273	54234292	+	miRBase:MI0003170
MI0003170_2	0	0	0	0	0	0	0	0	0	0	0	0	0	0	0	0	0	0	0	0	hsa-miR-518a-3p	miRNA	574488	ENSG00000207803	1	chr19	54234310	54234331	+	miRBase:MI0003170
MI0003171_1	0	0	0	0	0	0	0	0	0	0	0	0	0	0	0	0	0	0	0	0	hsa-miR-518d-5p	miRNA	574489	ENSG00000207747	1	chr19	54238146	54238167	+	miRBase:MI0003171
MI0003171_2	0	0	0	0	0	0	0	0	0	0	0	0	0	0	0	0	0	0	0	0	hsa-miR-518d-3p	miRNA	574489	ENSG00000207747	1	chr19	54238183	54238203	+	miRBase:MI0003171
MI0003172_1	0	0	0	0	0	0	0	0	0	0	0	0	0	3	0	0	1	0	0	0	hsa-miR-516b-5p	miRNA	574490	ENSG00000207946	1	chr19	54240114	54240135	+	miRBase:MI0003172
MI0003172_2	0	0	0	0	0	0	0	0	0	0	0	0	0	0	0	0	0	0	0	0	hsa-miR-516b-3p	miRNA	574490	ENSG00000207946	1	chr19	54240159	54240176	+	miRBase:MI0003172
MI0003173_1	0	0	0	0	0	0	0	0	0	0	0	0	0	0	0	0	0	0	0	0	hsa-miR-518a-5p	miRNA	574491	ENSG00000207699	1	chr19	54242602	54242621	+	miRBase:MI0003173
MI0003173_2	0	0	0	0	0	0	0	0	0	0	0	0	0	0	0	0	0	0	0	0	hsa-miR-518a-3p	miRNA	574491	ENSG00000207699	1	chr19	54242639	54242660	+	miRBase:MI0003173
MI0003174_1	0	0	0	0	0	0	0	0	0	0	0	0	0	0	0	0	0	0	0	0	hsa-miR-517-5p	miRNA	574492	ENSG00000207838	1	chr19	54244586	54244607	+	miRBase:MI0003174
MI0003174_2	0	0	0	0	0	0	0	0	0	0	0	0	0	0	0	0	0	0	0	0	hsa-miR-517c-3p	miRNA	574492	ENSG00000207838	1	chr19	54244623	54244644	+	miRBase:MI0003174
MI0003175_1	0	0	0	0	0	0	0	0	0	0	0	0	0	0	0	0	0	0	0	0	hsa-miR-520h	miRNA	574493	ENSG00000207861	1	chr19	54245820	54245841	+	miRBase:MI0003175
MI0003176_1	0	0	0	0	0	0	0	0	0	0	0	0	0	0	0	0	0	0	0	0	hsa-miR-521	miRNA	574494	ENSG00000207634	1	chr19	54251943	54251964	+	miRBase:MI0003176
MI0003177_1	0	0	0	0	0	0	0	0	0	0	0	0	0	0	0	0	0	0	0	0	hsa-miR-522-5p	miRNA	574495	ENSG00000207806	1	chr19	54254480	54254501	+	miRBase:MI0003177
MI0003177_2	0	0	0	0	0	0	0	0	0	0	0	0	0	0	0	0	0	0	0	0	hsa-miR-522-3p	miRNA	574495	ENSG00000207806	1	chr19	54254518	54254539	+	miRBase:MI0003177
MI0003178_1	0	0	0	0	0	0	0	0	0	0	0	0	0	0	0	0	0	0	0	0	hsa-miR-519a-5p	miRNA	574496	ENSG00000207992	1	chr19	54255665	54255686	+	miRBase:MI0003178
MI0003178_2	0	0	0	0	0	0	0	0	0	0	0	0	0	0	0	0	0	0	0	0	hsa-miR-519a-3p	miRNA	574496	ENSG00000207992	1	chr19	54255703	54255724	+	miRBase:MI0003178
MI0003179_1	0	0	0	0	0	0	0	0	0	0	0	0	0	0	0	0	0	0	0	0	hsa-miR-527	miRNA	574497	ENSG00000207979	1	chr19	54257285	54257304	+	miRBase:MI0003179
MI0003180_1	0	0	0	0	0	0	0	0	0	0	0	0	0	0	0	0	0	0	0	0	hsa-miR-516a-5p	miRNA	574498	ENSG00000207767	1	chr19	54260010	54260032	+	miRBase:MI0003180
MI0003180_2	0	0	0	0	0	0	0	0	0	0	0	0	0	0	0	0	0	0	0	0	hsa-miR-516a-3p	miRNA	574498	ENSG00000207767	1	chr19	54260055	54260072	+	miRBase:MI0003180
MI0006430_1	0	0	0	0	0	0	0	0	0	0	0	0	0	0	0	0	0	0	0	0	hsa-miR-1283	miRNA	100302205	ENSG00000221548	1	chr19	54261499	54261520	+	miRBase:MI0006430
MI0003181_1	0	0	0	0	0	0	0	0	0	0	0	0	0	0	0	0	0	0	0	0	hsa-miR-516a-5p	miRNA	574499	ENSG00000207620	1	chr19	54264402	54264424	+	miRBase:MI0003181
MI0003181_2	0	0	0	0	0	0	0	0	0	0	0	0	0	0	0	0	0	0	0	0	hsa-miR-516a-3p	miRNA	574499	ENSG00000207620	1	chr19	54264447	54264464	+	miRBase:MI0003181
MI0003182_1	0	0	0	0	0	0	0	0	0	0	0	0	0	0	0	0	0	0	0	0	hsa-miR-519a-3p	miRNA	574500	ENSG00000207723	1	chr19	54265651	54265672	+	miRBase:MI0003182
MI0000779_1	0	0	0	0	0	0	0	0	0	0	0	0	0	0	0	0	0	1	0	0	hsa-miR-371a-5p	miRNA	442916	ENSG00000199031	1	chr19	54290934	54290953	+	miRBase:MI0000779
MI0000779_2	0	0	0	0	0	0	0	0	0	0	0	0	0	0	0	0	0	0	0	0	hsa-miR-371a-3p	miRNA	442916	ENSG00000199031	1	chr19	54290970	54290992	+	miRBase:MI0000779
MI0017393_1	0	0	0	1	0	0	0	0	0	4	0	0	5	0	0	0	0	0	0	0	hsa-miR-371b-3p	miRNA	100616185		1	chr19	54290932	54290954	-	miRBase:MI0017393
MI0017393_2	9	12	1	17	10	0	1	1	7	0	22	5	56	8	9	8	9	25	2	13	hsa-miR-371b-5p	miRNA	100616185		1	chr19	54290969	54290990	-	miRBase:MI0017393
MI0000780_1	0	0	0	0	0	0	0	0	0	0	0	0	0	0	0	0	0	0	0	0	hsa-miR-372	miRNA	442917	ENSG00000199095	1	chr19	54291185	54291207	+	miRBase:MI0000780
MI0000781_1	0	0	0	0	0	0	0	0	0	0	0	0	0	0	0	0	0	0	0	0	hsa-miR-373-5p	miRNA	442918	ENSG00000199143	1	chr19	54291964	54291985	+	miRBase:MI0000781
MI0000781_2	0	3	0	1	0	0	0	0	0	0	0	0	0	2	0	0	0	0	0	0	hsa-miR-373-3p	miRNA	442918	ENSG00000199143	1	chr19	54292002	54292024	+	miRBase:MI0000781
MI0005757_1	0	0	0	0	0	0	0	0	0	0	0	0	0	0	0	0	0	0	0	0	hsa-miR-935	miRNA	100126325	ENSG00000215998	1	chr19	54485616	54485638	+	miRBase:MI0005757
MI0017391_1	0	0	0	0	0	0	0	0	0	0	0	0	0	0	0	0	0	0	0	0	hsa-miR-4752	miRNA	100616171		1	chr19	54785973	54785994	+	miRBase:MI0017391
MI0017394_1	0	0	0	0	0	0	0	0	0	0	0	0	0	0	0	0	0	0	0	0	hsa-miR-4754	miRNA	100616168		1	chr19	58898194	58898216	-	miRBase:MI0017394
MI0016075_1	0	0	0	0	0	0	0	0	0	0	0	0	0	0	0	0	0	0	0	0	hsa-miR-3674	miRNA	100500912		1	chr8	1749299	1749320	+	miRBase:MI0016075
MI0003608_1	0	0	0	0	0	0	0	0	0	0	0	0	0	0	0	0	0	0	0	0	hsa-miR-596	miRNA	693181	ENSG00000207826	1	chr8	1765412	1765432	+	miRBase:MI0003608
MI0017287_1	0	0	0	0	0	1	0	0	0	0	0	0	0	0	0	0	0	0	0	0	hsa-miR-4659a-5p	miRNA	100616348		1	chr8	6602698	6602719	+	miRBase:MI0017287
MI0017287_2	0	0	0	0	0	0	0	0	0	0	0	0	0	0	0	0	0	0	0	0	hsa-miR-4659a-3p	miRNA	100616348		1	chr8	6602733	6602754	+	miRBase:MI0017287
MI0017291_1	0	0	0	0	0	0	0	0	0	0	0	0	0	0	0	0	0	0	0	0	hsa-miR-4659b-3p	miRNA	100616372		1	chr8	6602696	6602717	-	miRBase:MI0017291
MI0017291_2	0	0	0	0	0	0	0	0	0	0	0	0	0	0	0	0	0	0	0	0	hsa-miR-4659b-5p	miRNA	100616372		1	chr8	6602734	6602752	-	miRBase:MI0017291
MI0006423_1	0	0	0	0	0	0	0	0	0	0	0	0	0	0	0	0	0	0	0	0	hsa-miR-548i	miRNA	100313833	ENSG00000221305	1	chr8	7946552	7946573	-	miRBase:MI0006423
MI0017288_1	0	0	0	0	0	0	0	0	0	0	0	0	0	0	0	0	2	0	0	0	hsa-miR-4660	miRNA	100616350		1	chr8	8905963	8905985	+	miRBase:MI0017288
MI0003609_1	0	0	0	0	0	0	0	0	0	0	0	0	0	0	0	0	0	0	0	0	hsa-miR-597	miRNA	693182	ENSG00000207701	1	chr8	9599197	9599218	+	miRBase:MI0003609
MI0000443_1	0	0	0	0	0	0	0	0	0	0	0	0	0	3	0	0	0	0	0	0	hsa-miR-124-3p	miRNA	406907	ENSG00000208010	1	chr8	9760911	9760930	-	miRBase:MI0000443
MI0000443_2	0	0	0	0	0	0	0	0	0	0	0	0	0	0	0	0	0	0	0	0	hsa-miR-124-5p	miRNA	406907	ENSG00000208010	1	chr8	9760948	9760969	-	miRBase:MI0000443
MI0015894_1	0	2	1	9	3	0	1	3	2	0	3	3	11	1	2	1	1	1	0	0	hsa-miR-4286	miRNA	100422982		1	chr8	10524498	10524514	+	miRBase:MI0015894
MI0006653_1	0	0	0	0	0	0	0	0	0	0	0	0	0	0	0	0	0	0	0	0	hsa-miR-1322	miRNA	100302166		1	chr8	10682885	10682903	-	miRBase:MI0006653
MI0003610_1	5	1	0	5	3	0	0	4	4	4	1	19	5	0	4	0	0	8	13	0	hsa-miR-598	miRNA	693183	ENSG00000207600	1	chr8	10892731	10892752	-	miRBase:MI0003610
MI0019298_1	0	0	0	0	0	0	0	0	0	0	0	0	0	0	0	0	0	0	0	0	hsa-miR-5692a	miRNA			1	chr8	12576643	12576664	+	miRBase:MI0019298
MI0016434_1	0	0	0	0	0	0	0	0	0	0	0	0	0	0	0	0	0	0	0	0	hsa-miR-3926	miRNA	100500870		1	chr8	12584783	12584803	-	miRBase:MI0016434
MI0016437_1	0	0	0	0	0	0	0	0	0	0	0	0	0	0	0	0	0	0	0	0	hsa-miR-3926	miRNA	100500838		1	chr8	12584751	12584771	+	miRBase:MI0016437
MI0000791_1	0	0	0	0	0	0	0	0	0	0	0	0	0	0	0	0	0	0	0	0	hsa-miR-383	miRNA	494332	ENSG00000199127	1	chr8	14710992	14711013	-	miRBase:MI0000791
MI0014174_1	0	0	0	0	0	0	0	0	0	0	0	0	0	0	0	0	0	0	0	0	hsa-miR-548v	miRNA	100422850		1	chr8	17539097	17539118	-	miRBase:MI0014174
MI0000542_1	1995	2319	666	1394	1429	1053	1082	2446	1161	2306	3552	13437	3077	998	955	2710	2502	2230	10268	2612	hsa-miR-320a	miRNA	407037	ENSG00000208037	1	chr8	22102488	22102509	-	miRBase:MI0000542
MI0006414_1	0	0	0	0	0	0	0	0	0	0	0	0	0	0	0	0	0	0	0	0	hsa-miR-548h-3p	miRNA	100302244	ENSG00000221616	1	chr8	26906388	26906410	-	miRBase:MI0006414
MI0006414_2	0	0	0	0	0	0	0	0	0	0	0	0	0	0	0	0	0	0	0	0	hsa-miR-548h-5p	miRNA	100302244	ENSG00000221616	1	chr8	26906443	26906464	-	miRBase:MI0006414
MI0016014_1	0	0	0	0	0	0	0	0	0	0	0	0	0	0	0	0	0	0	0	0	hsa-miR-3622b-3p	miRNA	100500871		1	chr8	27559207	27559227	-	miRBase:MI0016014
MI0016014_2	0	0	0	0	0	0	0	0	0	0	0	0	0	0	0	0	0	0	0	0	hsa-miR-3622b-5p	miRNA	100500871		1	chr8	27559243	27559262	-	miRBase:MI0016014
MI0016013_1	0	1	0	0	0	0	0	0	0	3	0	0	0	0	0	0	0	0	0	0	hsa-miR-3622a-5p	miRNA	100500858		1	chr8	27559207	27559228	+	miRBase:MI0016013
MI0016013_2	0	0	0	0	0	0	0	0	0	0	0	0	0	0	0	0	0	0	0	0	hsa-miR-3622a-3p	miRNA	100500858		1	chr8	27559243	27559264	+	miRBase:MI0016013
MI0015895_1	0	0	0	0	0	0	0	0	0	0	0	0	0	0	0	0	0	0	0	0	hsa-miR-4287	miRNA	100422828		1	chr8	27743605	27743623	-	miRBase:MI0015895
MI0015896_1	0	0	0	0	0	0	0	0	0	0	0	0	0	0	0	0	0	0	0	0	hsa-miR-4288	miRNA	100422903		1	chr8	28362643	28362659	-	miRBase:MI0015896
MI0014175_1	0	0	0	0	0	0	0	0	0	0	0	0	0	0	0	0	0	0	0	0	hsa-miR-3148	miRNA	100422876		1	chr8	29814834	29814855	-	miRBase:MI0014175
MI0017871_1	0	0	0	0	0	0	0	0	0	0	0	0	0	0	0	0	0	0	0	0	hsa-miR-548ao-3p	miRNA			1	chr8	41128584	41128605	-	miRBase:MI0017871
MI0017871_2	0	0	0	0	0	0	0	0	0	0	0	0	0	0	0	0	0	0	0	0	hsa-miR-548ao-5p	miRNA			1	chr8	41128621	41128642	-	miRBase:MI0017871
MI0002470_1	505	416	122	298	413	194	1865	813	309	587	1678	523	422	382	292	281	453	507	1715	760	hsa-miR-486-3p	miRNA	619554	ENSG00000221035	1	chr8	41517961	41517981	-	miRBase:MI0002470
MI0002470_2	887318	704942	269435	477870	777489	499446	462289	1746199	785832	1185539	2786928	1637899	809045	371306	824377	864284	667291	1379364	2019363	1813631	hsa-miR-486-5p	miRNA	619554	ENSG00000221035	1	chr8	41518002	41518023	-	miRBase:MI0002470
MI0016820_1	0	0	0	0	0	0	0	0	0	0	0	0	0	0	0	0	0	0	0	0	hsa-miR-4469	miRNA	100616115		1	chr8	42751346	42751367	-	miRBase:MI0016820
MI0016821_1	0	0	0	0	0	0	0	0	0	0	0	0	0	0	0	0	0	0	0	0	hsa-miR-4470	miRNA	100616484		1	chr8	62627391	62627411	+	miRBase:MI0016821
MI0000444_1	0	0	0	0	0	0	0	0	0	0	0	0	0	0	0	0	0	0	0	0	hsa-miR-124-5p	miRNA	406908	ENSG00000207816	1	chr8	65291730	65291751	+	miRBase:MI0000444
MI0000444_2	0	0	0	0	0	0	0	0	0	0	0	0	0	3	0	0	0	0	0	0	hsa-miR-124-3p	miRNA	406908	ENSG00000207816	1	chr8	65291767	65291786	+	miRBase:MI0000444
MI0019281_1	0	0	0	0	0	0	0	0	0	0	0	0	0	0	0	0	0	0	0	0	hsa-miR-5681a	miRNA			1	chr8	75460822	75460843	+	miRBase:MI0019281
MI0019293_1	0	0	0	0	0	0	0	0	0	0	0	0	0	0	0	0	0	0	0	0	hsa-miR-5681b	miRNA			1	chr8	75460819	75460840	-	miRBase:MI0019293
MI0010486_1	0	0	0	0	0	0	0	0	0	0	0	0	0	0	0	0	0	0	0	0	hsa-miR-2052	miRNA	100302260		1	chr8	75617929	75617948	+	miRBase:MI0010486
MI0014176_1	0	0	0	0	0	0	0	0	0	0	0	0	0	0	0	0	0	0	0	0	hsa-miR-3149	miRNA	100422921		1	chr8	77879014	77879036	-	miRBase:MI0014176
MI0019316_1	0	0	0	0	0	0	0	0	0	0	0	0	0	0	0	0	0	0	0	0	hsa-miR-5708	miRNA			1	chr8	81153633	81153652	+	miRBase:MI0019316
MI0017289_1	0	0	0	0	0	0	0	0	0	5	0	5	0	1	0	0	3	0	0	0	hsa-miR-4661-5p	miRNA	100616245		1	chr8	92217722	92217743	+	miRBase:MI0017289
MI0017289_2	0	0	0	0	0	0	0	0	0	0	0	0	0	0	0	0	0	0	0	0	hsa-miR-4661-3p	miRNA	100616245		1	chr8	92217759	92217780	+	miRBase:MI0017289
MI0003840_1	0	0	0	0	0	0	0	0	0	0	3	1	0	0	0	3	0	1	5	0	hsa-miR-378d	miRNA	100616169		1	chr8	94928307	94928326	-	miRBase:MI0003840
MI0016426_1	0	0	0	0	3	1	0	0	2	5	3	3	17	0	1	4	3	4	2	0	hsa-miR-3150b-3p	miRNA	100500907		1	chr8	96085152	96085172	-	miRBase:MI0016426
MI0016426_2	0	0	0	0	0	0	0	0	0	0	0	0	0	0	0	0	0	1	0	0	hsa-miR-3150b-5p	miRNA	100500907		1	chr8	96085189	96085210	-	miRBase:MI0016426
MI0014177_1	0	0	0	0	0	0	0	0	1	0	0	0	0	0	0	0	0	0	0	0	hsa-miR-3150a-5p	miRNA	100422964		1	chr8	96085153	96085174	+	miRBase:MI0014177
MI0014177_2	0	0	0	0	0	0	0	0	0	0	0	0	0	0	0	0	0	0	0	0	hsa-miR-3150a-3p	miRNA	100422964		1	chr8	96085190	96085211	+	miRBase:MI0014177
MI0003611_1	0	0	0	0	0	0	0	0	0	0	0	0	0	0	0	0	0	0	0	0	hsa-miR-599	miRNA	693184	ENSG00000207804	1	chr8	100548879	100548898	-	miRBase:MI0003611
MI0005541_1	0	0	0	0	0	0	0	0	0	0	0	0	0	0	0	0	0	0	0	0	hsa-miR-875-3p	miRNA	100126309	ENSG00000216069	1	chr8	100549025	100549045	-	miRBase:MI0005541
MI0005541_2	0	0	0	0	0	0	0	0	0	0	0	0	0	0	0	0	0	0	0	0	hsa-miR-875-5p	miRNA	100126309	ENSG00000216069	1	chr8	100549058	100549079	-	miRBase:MI0005541
MI0006409_1	0	0	0	0	0	0	0	0	0	0	0	0	0	0	0	0	0	0	0	0	hsa-miR-1273a	miRNA	100302165	ENSG00000221753	1	chr8	101036213	101036237	-	miRBase:MI0006409
MI0016822_1	0	0	0	0	0	0	0	0	0	0	0	0	0	0	0	0	0	0	0	0	hsa-miR-4471	miRNA	100616451		1	chr8	101395039	101395060	+	miRBase:MI0016822
MI0019280_1	0	0	0	0	0	0	0	0	0	0	0	0	0	0	0	0	0	0	0	1	hsa-miR-5680	miRNA			1	chr8	103137711	103137732	+	miRBase:MI0019280
MI0014178_1	0	0	0	0	0	0	0	0	0	0	0	0	0	0	0	0	0	0	0	0	hsa-miR-3151	miRNA	100422992		1	chr8	104166851	104166871	+	miRBase:MI0014178
MI0003612_1	0	0	0	0	0	0	0	0	0	0	0	0	0	0	0	0	0	0	0	0	hsa-miR-548a-3p	miRNA	693127	ENSG00000208032	1	chr8	105496612	105496633	-	miRBase:MI0003612
MI0003612_2	0	0	0	0	0	0	0	0	0	0	0	0	0	0	0	0	0	0	0	0	hsa-miR-548a-5p	miRNA	693127	ENSG00000208032	1	chr8	105496648	105496669	-	miRBase:MI0003612
MI0010487_1	0	0	0	0	0	0	0	0	0	0	0	0	0	0	0	0	0	0	0	0	hsa-miR-2053	miRNA	100302225	ENSG00000238399	1	chr8	113655782	113655804	+	miRBase:MI0010487
MI0016000_1	0	0	0	0	0	0	0	0	0	0	0	0	0	0	0	0	0	0	0	0	hsa-miR-3610	miRNA	100500914		1	chr8	117886979	117886998	-	miRBase:MI0016000
MI0017292_1	0	0	0	0	0	0	0	0	0	0	0	0	0	0	0	0	0	0	0	0	hsa-miR-4663	miRNA	100616260		1	chr8	124228071	124228094	-	miRBase:MI0017292
MI0003668_1	0	0	0	0	0	0	0	0	0	1	0	0	3	0	0	0	0	0	0	0	hsa-miR-548d-3p	miRNA	693130	ENSG00000207704	1	chr8	124360289	124360310	-	miRBase:MI0003668
MI0003668_2	0	0	0	0	0	0	0	0	0	0	0	0	0	0	0	0	0	0	0	0	hsa-miR-548d-5p	miRNA	693130	ENSG00000207704	1	chr8	124360325	124360346	-	miRBase:MI0003668
MI0016689_1	0	0	0	0	0	0	0	0	0	0	0	0	0	0	0	0	0	0	0	0	hsa-miR-548aa	miRNA	100500863		1	chr8	124360328	124360352	+	miRBase:MI0016689
MI0017293_1	0	0	0	0	0	0	0	0	0	0	0	0	0	0	0	0	0	0	0	0	hsa-miR-4662b	miRNA	100616255		1	chr8	125834230	125834251	-	miRBase:MI0017293
MI0017290_1	0	0	0	1	0	0	0	0	0	1	10	0	0	1	5	0	0	0	5	6	hsa-miR-4662a-5p	miRNA	100616221		1	chr8	125834232	125834253	+	miRBase:MI0017290
MI0017290_2	0	0	0	0	0	0	0	0	0	0	0	0	0	0	0	0	0	0	0	0	hsa-miR-4662a-3p	miRNA	100616221		1	chr8	125834269	125834290	+	miRBase:MI0017290
MI0006337_1	0	0	0	0	0	0	0	0	0	0	0	0	0	0	0	0	0	0	0	0	hsa-miR-1204	miRNA	100302185	ENSG00000221315	1	chr8	128808211	128808231	+	miRBase:MI0006337
MI0006338_1	0	0	0	0	0	0	0	0	0	0	0	0	0	0	0	0	0	0	0	0	hsa-miR-1205	miRNA	100302161	ENSG00000221771	1	chr8	128972886	128972905	+	miRBase:MI0006338
MI0006339_1	0	0	0	0	0	0	0	0	0	0	0	0	0	0	0	0	0	0	0	0	hsa-miR-1206	miRNA	100302170		1	chr8	129021147	129021167	+	miRBase:MI0006339
MI0006340_1	0	0	0	0	0	0	0	0	0	0	0	0	0	0	0	0	0	0	0	0	hsa-miR-1207-5p	miRNA	100302175	ENSG00000221176	1	chr8	129061405	129061425	+	miRBase:MI0006340
MI0006340_2	0	0	0	0	0	0	0	0	0	0	0	0	0	0	0	0	0	0	0	0	hsa-miR-1207-3p	miRNA	100302175	ENSG00000221176	1	chr8	129061449	129061466	+	miRBase:MI0006340
MI0006341_1	0	0	0	0	0	0	0	0	0	0	0	0	0	0	0	0	0	0	0	0	hsa-miR-1208	miRNA	100302281	ENSG00000221261	1	chr8	129162373	129162392	+	miRBase:MI0006341
MI0016087_1	0	0	0	0	0	0	0	0	0	0	0	0	0	0	0	0	0	0	0	0	hsa-miR-3686	miRNA	100500839		1	chr8	130496313	130496334	-	miRBase:MI0016087
MI0016074_1	0	0	0	0	0	0	0	0	0	0	0	0	0	0	0	0	0	0	0	0	hsa-miR-3673	miRNA	100500848		1	chr8	130508099	130508119	-	miRBase:MI0016074
MI0016070_1	0	0	0	0	0	0	0	0	0	0	0	0	0	0	0	0	0	0	0	0	hsa-miR-3669	miRNA	100500874		1	chr8	130509599	130509621	-	miRBase:MI0016070
MI0018173_1	0	0	0	0	0	0	0	0	0	0	0	0	0	0	0	0	0	0	0	0	hsa-miR-5194	miRNA			1	chr8	131020606	131020627	-	miRBase:MI0018173
MI0000441_1	0	0	0	0	0	0	0	0	0	0	0	0	2	0	0	0	0	3	0	0	hsa-miR-30b-3p	miRNA	407030	ENSG00000207582	1	chr8	135812775	135812796	-	miRBase:MI0000441
MI0000441_2	10	12	10	30	2	15	10	35	28	25	58	22	64	18	13	13	20	17	50	30	hsa-miR-30b-5p	miRNA	407030	ENSG00000207582	1	chr8	135812813	135812834	-	miRBase:MI0000441
MI0000255_1	0	0	2	3	3	0	4	2	1	9	9	4	10	0	0	0	2	4	9	2	hsa-miR-30d-3p	miRNA	407033	ENSG00000199153	1	chr8	135817122	135817143	-	miRBase:MI0000255
MI0000255_2	3257	4214	1313	4541	2171	1419	2408	3324	3378	3881	12160	8588	8561	3817	2818	1174	3453	9847	13814	7621	hsa-miR-30d-5p	miRNA	407033	ENSG00000199153	1	chr8	135817162	135817183	-	miRBase:MI0000255
MI0000809_1	1381	3457	517	2006	1098	419	926	2175	2145	3575	8057	6041	1988	1148	824	2345	2903	3253	6817	3864	hsa-miR-151a-3p	miRNA	442893	ENSG00000207792	1	chr8	141742686	141742706	-	miRBase:MI0000809
MI0000809_2	235	301	107	293	95	123	164	489	376	1155	1856	596	392	300	150	228	638	692	1320	1394	hsa-miR-151a-5p	miRNA	442893	ENSG00000207792	1	chr8	141742722	141742742	-	miRBase:MI0000809
MI0006368_1	0	0	0	0	0	0	0	0	0	0	0	0	0	0	0	0	0	0	0	0	hsa-miR-1302	miRNA	100302147		1	chr8	142867616	142867636	-	miRBase:MI0006368
MI0016823_1	0	0	0	0	0	0	0	0	0	0	0	0	0	0	0	0	0	0	0	0	hsa-miR-4472	miRNA	100616268		1	chr8	143257757	143257774	+	miRBase:MI0016823
MI0017294_1	0	0	0	0	0	0	0	0	0	0	0	0	0	0	0	4	2	0	1	0	hsa-miR-4664-3p	miRNA	100616318		1	chr8	144815259	144815280	-	miRBase:MI0017294
MI0017294_2	0	0	0	0	0	0	0	0	0	0	0	0	0	0	0	0	0	0	0	0	hsa-miR-4664-5p	miRNA	100616318		1	chr8	144815293	144815314	-	miRBase:MI0017294
MI0005759_1	1	11	3	0	0	0	0	6	0	0	3	0	3	4	0	0	1	0	3	4	hsa-miR-937	miRNA	100126338	ENSG00000216090	1	chr8	144895141	144895162	-	miRBase:MI0005759
MI0003669_1	0	0	0	0	0	0	0	0	0	0	0	0	0	0	0	0	0	0	0	0	hsa-miR-661	miRNA	724031	ENSG00000207574	1	chr8	145019374	145019397	-	miRBase:MI0003669
MI0005761_1	0	14	1	1	5	0	0	0	0	4	1	3	1	1	0	0	8	0	3	1	hsa-miR-939	miRNA	100126351	ENSG00000216133	1	chr8	145619408	145619431	-	miRBase:MI0005761
MI0006324_1	2	0	0	0	0	0	0	0	0	0	0	0	3	0	0	0	0	1	0	0	hsa-miR-1234	miRNA	100302196	ENSG00000221802	1	chr8	145625478	145625499	-	miRBase:MI0006324
MI0000815_1	21	59	8	40	22	8	26	19	44	79	109	98	55	33	25	28	44	41	113	30	hsa-miR-339-3p	miRNA	442907	ENSG00000199023	1	chr7	1062591	1062613	-	miRBase:MI0000815
MI0000815_2	8	43	7	35	25	6	34	9	43	35	74	116	72	24	26	11	13	43	57	16	hsa-miR-339-5p	miRNA	442907	ENSG00000199023	1	chr7	1062626	1062648	-	miRBase:MI0000815
MI0017283_1	0	0	0	0	0	0	0	0	0	0	0	0	0	0	0	0	0	0	0	0	hsa-miR-4655-3p	miRNA	100616160		1	chr7	1883825	1883845	-	miRBase:MI0017283
MI0017283_2	0	0	0	0	0	0	0	0	0	1	0	0	0	0	0	0	0	0	0	0	hsa-miR-4655-5p	miRNA	100616160		1	chr7	1883859	1883880	-	miRBase:MI0017283
MI0017275_1	0	0	0	0	0	0	0	0	0	0	0	0	0	0	0	0	0	0	0	0	hsa-miR-4648	miRNA	100616116		1	chr7	2566708	2566727	+	miRBase:MI0017275
MI0017284_1	0	0	0	0	0	0	0	0	0	0	0	0	0	0	0	0	0	0	0	0	hsa-miR-4656	miRNA	100616465		1	chr7	4828239	4828261	-	miRBase:MI0017284
MI0003599_1	3	5	2	5	1	0	0	0	0	5	13	0	6	2	1	0	1	0	8	0	hsa-miR-589-3p	miRNA	693174	ENSG00000207973	1	chr7	5535465	5535488	-	miRBase:MI0003599
MI0003599_2	76	137	20	52	60	34	54	78	75	145	320	225	325	48	63	77	89	146	266	146	hsa-miR-589-5p	miRNA	693174	ENSG00000207973	1	chr7	5535504	5535525	-	miRBase:MI0003599
MI0016084_1	0	0	0	0	0	0	0	0	0	0	0	0	0	0	0	0	0	0	0	0	hsa-miR-3683	miRNA	100500886		1	chr7	7106641	7106662	-	miRBase:MI0016084
MI0006367_1	0	0	0	0	0	0	0	0	0	0	0	0	0	0	0	0	0	0	0	0	hsa-miR-1302	miRNA	100302140	ENSG00000221393	1	chr7	18166857	18166877	-	miRBase:MI0006367
MI0014172_1	0	0	0	0	0	0	0	0	0	0	0	0	0	0	0	0	0	0	0	0	hsa-miR-3146	miRNA	100422967		1	chr7	19744989	19745010	-	miRBase:MI0014172
MI0006276_1	0	0	0	0	0	0	0	0	0	0	0	0	0	0	0	0	0	0	0	0	hsa-miR-1183	miRNA	100302122	ENSG00000221783	1	chr7	21510723	21510749	+	miRBase:MI0006276
MI0000253_1	745	1325	469	1940	672	358	914	1706	903	2433	3666	3505	6750	488	512	659	1671	1947	3333	1664	hsa-miR-148a-3p	miRNA	406940	ENSG00000199085	1	chr7	25989542	25989563	-	miRBase:MI0000253
MI0000253_2	67	145	20	104	43	20	18	72	87	71	187	165	364	4	20	84	85	98	150	40	hsa-miR-148a-5p	miRNA	406940	ENSG00000199085	1	chr7	25989580	25989601	-	miRBase:MI0000253
MI0001150_1	0	0	0	0	0	0	0	0	1	0	2	0	0	0	0	0	0	0	0	1	hsa-miR-196b-3p	miRNA	442920	ENSG00000207584	1	chr7	27209112	27209133	-	miRBase:MI0001150
MI0001150_2	0	0	0	3	0	0	0	1	0	10	11	0	2	2	0	0	6	1	20	7	hsa-miR-196b-5p	miRNA	442920	ENSG00000207584	1	chr7	27209147	27209168	-	miRBase:MI0001150
MI0003762_1	18	16	11	32	30	8	10	51	13	26	118	35	15	25	29	27	40	40	120	34	hsa-miR-550a-3p	miRNA	100616354		1	chr7	29720364	29720385	-	miRBase:MI0003762
MI0003762_2	0	0	0	0	0	0	0	0	0	0	0	0	0	0	0	0	0	0	2	0	hsa-miR-550a-3-5p	miRNA	100616354		1	chr7	29720405	29720424	-	miRBase:MI0003762
MI0003600_1	7	5	0	3	2	5	3	5	8	6	26	12	18	2	6	12	3	11	20	7	hsa-miR-550a-5p	miRNA	693133	ENSG00000207771	1	chr7	30329431	30329453	+	miRBase:MI0003600
MI0003600_2	18	16	11	32	30	8	10	51	13	26	118	35	15	25	29	27	40	40	120	34	hsa-miR-550a-3p	miRNA	693133	ENSG00000207771	1	chr7	30329470	30329491	+	miRBase:MI0003600
MI0016686_1	0	0	0	0	0	0	0	0	0	0	0	0	0	0	0	0	0	0	0	0	hsa-miR-550b-3p	miRNA	100500883		1	chr7	30329430	30329449	-	miRBase:MI0016686
MI0016686_2	0	0	0	0	0	0	0	0	0	0	0	0	0	0	0	0	0	0	0	0	hsa-miR-550b-2-5p	miRNA	100500883		1	chr7	30329470	30329491	-	miRBase:MI0016686
MI0003601_1	7	5	0	3	2	5	3	5	8	6	26	12	18	2	6	12	3	11	20	7	hsa-miR-550a-5p	miRNA	693134	ENSG00000207573	1	chr7	32772614	32772636	+	miRBase:MI0003601
MI0003601_2	18	16	11	32	30	8	10	51	13	26	118	35	15	25	29	27	40	40	120	34	hsa-miR-550a-3p	miRNA	693134	ENSG00000207573	1	chr7	32772653	32772674	+	miRBase:MI0003601
MI0016687_1	0	0	0	0	0	0	0	0	0	0	0	0	0	0	0	0	0	0	0	0	hsa-miR-550b-3p	miRNA	100500830		1	chr7	32772613	32772632	-	miRBase:MI0016687
MI0016687_2	0	0	0	0	0	0	0	0	0	0	0	0	0	0	0	0	0	0	0	0	hsa-miR-550b-2-5p	miRNA	100500830		1	chr7	32772653	32772674	-	miRBase:MI0016687
MI0006399_1	0	0	0	0	0	0	0	0	0	0	0	0	0	0	0	0	0	0	0	0	hsa-miR-548n	miRNA	100313828	ENSG00000221669	1	chr7	34980416	34980437	-	miRBase:MI0006399
MI0006332_1	0	0	0	0	0	0	0	0	0	0	0	0	0	0	0	0	0	0	0	0	hsa-miR-1200	miRNA	100302113	ENSG00000221325	1	chr7	36959008	36959029	-	miRBase:MI0006332
MI0016600_1	0	0	0	0	0	0	0	0	0	0	0	0	0	0	0	0	0	0	0	0	hsa-miR-3943	miRNA	100500829		1	chr7	43190516	43190538	+	miRBase:MI0016600
MI0017276_1	0	0	0	0	0	0	0	0	0	0	0	0	0	0	0	0	0	0	0	0	hsa-miR-4649-5p	miRNA	100616346		1	chr7	44150450	44150473	+	miRBase:MI0017276
MI0017276_2	0	0	0	0	0	0	0	0	0	0	0	0	0	0	0	0	0	0	0	0	hsa-miR-4649-3p	miRNA	100616346		1	chr7	44150490	44150510	+	miRBase:MI0017276
MI0017285_1	0	0	0	1	0	0	0	0	0	0	5	0	0	0	0	0	0	0	1	0	hsa-miR-4657	miRNA	100616393		1	chr7	44921377	44921399	-	miRBase:MI0017285
MI0015892_1	0	0	0	0	0	0	0	0	0	0	0	0	0	0	0	0	0	0	0	0	hsa-miR-4283	miRNA	100422917		1	chr7	57023545	57023561	-	miRBase:MI0015892
MI0014173_1	0	0	0	0	0	0	0	0	0	0	0	0	0	0	0	0	0	0	0	0	hsa-miR-3147	miRNA	100422939		1	chr7	57472736	57472759	+	miRBase:MI0014173
MI0015982_1	0	0	0	0	0	0	0	0	0	0	0	0	0	0	0	0	0	0	0	0	hsa-miR-4283	miRNA	100422848		1	chr7	63081478	63081494	+	miRBase:MI0015982
MI0017277_1	0	0	0	0	0	0	0	0	0	0	0	0	0	0	0	0	0	0	0	0	hsa-miR-4650-3p	miRNA	100616310		1	chr7	66579319	66579339	-	miRBase:MI0017277
MI0017277_2	0	0	0	0	0	0	0	0	0	0	0	0	0	0	0	0	0	0	0	0	hsa-miR-4650-5p	miRNA	100616310		1	chr7	66579352	66579370	-	miRBase:MI0017277
MI0016419_1	0	0	0	0	0	0	0	0	0	0	0	0	0	0	0	0	0	0	0	0	hsa-miR-3914	miRNA	100500836		1	chr7	70772673	70772694	-	miRBase:MI0016419
MI0016421_1	0	0	0	0	0	0	0	0	0	0	0	0	0	0	0	0	0	0	0	0	hsa-miR-3914	miRNA	100500920		1	chr7	70772720	70772741	+	miRBase:MI0016421
MI0017278_1	0	0	0	0	0	0	0	0	0	0	0	0	0	0	0	0	0	0	0	0	hsa-miR-4650-5p	miRNA	100616331		1	chr7	72162888	72162906	+	miRBase:MI0017278
MI0017278_2	0	0	0	0	0	0	0	0	0	0	0	0	0	0	0	0	0	0	0	0	hsa-miR-4650-3p	miRNA	100616331		1	chr7	72162919	72162939	+	miRBase:MI0017278
MI0015893_1	0	0	0	0	0	0	0	0	0	0	0	0	0	0	0	0	0	0	0	0	hsa-miR-4284	miRNA	100422948		1	chr7	73125657	73125674	+	miRBase:MI0015893
MI0003602_1	0	0	0	0	0	0	0	0	0	0	0	0	0	0	0	0	0	0	0	0	hsa-miR-590-5p	miRNA	693175	ENSG00000207741	1	chr7	73605543	73605564	+	miRBase:MI0003602
MI0003602_2	0	0	0	0	0	0	0	0	0	0	0	0	1	0	0	0	2	0	0	0	hsa-miR-590-3p	miRNA	693175	ENSG00000207741	1	chr7	73605583	73605603	+	miRBase:MI0003602
MI0017279_1	0	0	0	0	0	0	0	0	0	0	0	0	0	0	0	0	0	0	0	0	hsa-miR-4651	miRNA	100616270		1	chr7	75544524	75544543	+	miRBase:MI0017279
MI0006346_1	0	0	0	0	0	0	0	0	0	0	0	0	0	0	0	0	0	0	0	0	hsa-miR-1285-3p	miRNA	100302218	ENSG00000221520	1	chr7	91833341	91833362	-	miRBase:MI0006346
MI0006346_2	0	0	0	0	0	0	0	0	0	0	0	0	0	0	0	0	0	0	0	0	hsa-miR-1285-5p	miRNA	100302218	ENSG00000221520	1	chr7	91833381	91833401	-	miRBase:MI0006346
MI0003674_1	0	0	0	0	0	0	0	0	0	0	0	0	0	0	0	0	0	0	0	0	hsa-miR-653	miRNA	724023	ENSG00000208014	1	chr7	93112135	93112155	-	miRBase:MI0003674
MI0003124_1	0	0	0	0	0	0	0	0	0	0	0	0	0	0	0	0	0	0	0	0	hsa-miR-489	miRNA	574442	ENSG00000207656	1	chr7	93113259	93113280	-	miRBase:MI0003124
MI0017280_1	0	0	0	0	0	0	0	0	0	0	0	0	0	0	0	0	0	0	0	0	hsa-miR-4652-5p	miRNA	100616206		1	chr7	93346249	93346270	+	miRBase:MI0017280
MI0017280_2	0	0	0	0	0	0	0	0	0	0	0	0	0	0	0	0	0	0	0	0	hsa-miR-4652-3p	miRNA	100616206		1	chr7	93346289	93346310	+	miRBase:MI0017280
MI0003603_1	0	0	0	0	0	0	0	0	0	0	0	0	0	0	0	0	0	0	0	0	hsa-miR-591	miRNA	693176	ENSG00000208025	1	chr7	95849034	95849053	-	miRBase:MI0003603
MI0019297_1	0	0	0	0	0	0	0	0	0	0	0	0	0	0	0	0	0	0	0	0	hsa-miR-5692a	miRNA			1	chr7	97592977	97592998	+	miRBase:MI0019297
MI0019289_1	0	0	0	0	0	0	0	0	0	0	0	0	0	0	0	0	0	0	0	0	hsa-miR-5692c	miRNA			1	chr7	97593720	97593741	-	miRBase:MI0019289
MI0015999_1	0	0	0	0	2	0	0	4	0	3	0	0	2	0	0	0	1	1	0	0	hsa-miR-3609	miRNA	100500819		1	chr7	98479323	98479346	+	miRBase:MI0015999
MI0000082_1	7495	7737	1793	7858	6218	3116	3524	11569	6549	7815	19660	11334	20703	3072	6427	4128	8366	11891	23130	9379	hsa-miR-25-3p	miRNA	407014	ENSG00000207547	1	chr7	99691194	99691215	-	miRBase:MI0000082
MI0000082_2	10	26	2	16	14	0	4	21	12	16	44	30	35	8	10	19	6	31	21	10	hsa-miR-25-5p	miRNA	407014	ENSG00000207547	1	chr7	99691233	99691253	-	miRBase:MI0000082
MI0000095_1	19	6	7	13	1	6	4	12	11	16	41	30	56	17	15	20	4	23	17	14	hsa-miR-93-3p	miRNA	407050	ENSG00000207757	1	chr7	99691400	99691421	-	miRBase:MI0000095
MI0000095_2	568	382	129	639	275	238	210	1235	488	672	2371	423	1649	360	503	183	889	722	2036	709	hsa-miR-93-5p	miRNA	407050	ENSG00000207757	1	chr7	99691438	99691460	-	miRBase:MI0000095
MI0000734_1	299	307	72	339	328	154	105	621	370	330	888	493	1033	216	231	267	435	297	832	184	hsa-miR-106b-3p	miRNA	406900	ENSG00000208036	1	chr7	99691625	99691646	-	miRBase:MI0000734
MI0000734_2	14	14	0	20	2	5	6	50	7	16	31	14	45	5	10	0	45	12	60	20	hsa-miR-106b-5p	miRNA	406900	ENSG00000208036	1	chr7	99691666	99691686	-	miRBase:MI0000734
MI0017286_1	0	0	0	0	0	0	0	0	0	0	1	0	0	0	0	0	1	0	0	0	hsa-miR-4658	miRNA	100616439		1	chr7	99754234	99754256	-	miRBase:MI0017286
MI0017281_1	0	0	0	0	0	0	0	0	0	0	0	0	0	0	0	0	0	0	0	0	hsa-miR-4653-5p	miRNA	100616117		1	chr7	100802763	100802784	+	miRBase:MI0017281
MI0017281_2	0	0	0	0	0	0	0	0	0	0	0	0	0	0	0	0	0	0	0	0	hsa-miR-4653-3p	miRNA	100616117		1	chr7	100802805	100802827	+	miRBase:MI0017281
MI0015891_1	0	0	0	0	0	0	0	0	0	0	0	0	0	0	0	0	0	0	0	0	hsa-miR-4285	miRNA	100422858		1	chr7	101936379	101936396	+	miRBase:MI0015891
MI0006402_1	1	0	0	1	0	0	0	9	1	1	3	0	4	2	3	0	2	2	2	3	hsa-miR-548o-3p	miRNA	100302247	ENSG00000221510	1	chr7	102046195	102046216	-	miRBase:MI0006402
MI0017979_1	0	0	0	0	0	0	0	0	0	0	0	0	0	0	0	0	0	0	0	0	hsa-miR-5090	miRNA			1	chr7	102106199	102106221	+	miRBase:MI0017979
MI0016818_1	0	9	0	0	0	0	0	0	0	0	0	2	0	0	0	0	0	0	0	0	hsa-miR-4467	miRNA	100616367		1	chr7	102111919	102111940	+	miRBase:MI0016818
MI0016067_1	0	0	0	0	0	0	0	0	0	0	0	0	0	0	0	0	0	0	0	0	hsa-miR-3666	miRNA	100500896		1	chr7	114293428	114293448	+	miRBase:MI0016067
MI0003604_1	0	0	0	0	0	0	0	0	0	0	0	0	0	0	0	0	0	0	0	1	hsa-miR-592	miRNA	693177	ENSG00000207692	1	chr7	126698202	126698223	-	miRBase:MI0003604
MI0003605_1	0	0	0	0	0	0	0	0	0	0	0	0	0	0	0	0	0	0	0	0	hsa-miR-593-5p	miRNA	693178	ENSG00000207588	1	chr7	127721928	127721952	+	miRBase:MI0003605
MI0003605_2	0	0	0	0	0	0	0	0	0	0	0	0	0	0	0	0	0	0	0	0	hsa-miR-593-3p	miRNA	693178	ENSG00000207588	1	chr7	127721991	127722009	+	miRBase:MI0003605
MI0000252_1	2	0	0	0	0	0	0	1	0	1	0	1	5	3	0	0	0	3	0	1	hsa-miR-129-5p	miRNA	406917	ENSG00000207705	1	chr7	127847929	127847949	+	miRBase:MI0000252
MI0000252_2	0	0	0	0	0	0	0	0	0	0	0	0	0	0	0	0	0	0	0	0	hsa-miR-129-1-3p	miRNA	406917	ENSG00000207705	1	chr7	127847973	127847994	+	miRBase:MI0000252
MI0000272_1	0	0	0	0	0	0	0	0	0	0	0	0	0	0	0	0	0	0	0	0	hsa-miR-182-3p	miRNA	406958	ENSG00000207990	1	chr7	129410246	129410266	-	miRBase:MI0000272
MI0000272_2	338	737	155	482	559	408	247	1853	486	1257	4448	937	1148	221	291	734	1050	1027	1950	4638	hsa-miR-182-5p	miRNA	406958	ENSG00000207990	1	chr7	129410287	129410310	-	miRBase:MI0000272
MI0000098_1	0	0	0	0	0	0	0	0	0	0	0	0	0	0	0	0	0	0	0	0	hsa-miR-96-3p	miRNA	407053	ENSG00000199158	1	chr7	129414537	129414558	-	miRBase:MI0000098
MI0000098_2	0	3	0	1	0	0	0	3	4	3	3	6	2	0	0	0	0	4	4	24	hsa-miR-96-5p	miRNA	407053	ENSG00000199158	1	chr7	129414579	129414601	-	miRBase:MI0000098
MI0000273_1	0	0	0	0	0	1	0	0	0	0	1	2	0	0	0	0	0	0	0	0	hsa-miR-183-3p	miRNA	406959	ENSG00000207691	1	chr7	129414768	129414789	-	miRBase:MI0000273
MI0000273_2	2	9	5	3	9	1	5	15	6	20	51	7	27	0	2	3	11	17	7	64	hsa-miR-183-5p	miRNA	406959	ENSG00000207691	1	chr7	129414807	129414828	-	miRBase:MI0000273
MI0000816_1	2	6	9	12	2	11	14	16	5	3	17	29	29	2	11	0	17	9	17	5	hsa-miR-335-5p	miRNA	442904	ENSG00000199043	1	chr7	130135967	130135989	+	miRBase:MI0000816
MI0000816_2	1	7	0	7	2	5	8	0	2	7	20	10	1	0	1	0	12	5	16	7	hsa-miR-335-3p	miRNA	442904	ENSG00000199043	1	chr7	130136003	130136024	+	miRBase:MI0000816
MI0000087_1	30	22	11	68	29	25	31	58	29	39	88	103	194	42	21	13	52	40	61	35	hsa-miR-29a-3p	miRNA	407021	ENSG00000198981	1	chr7	130561507	130561528	-	miRBase:MI0000087|RFAM:RF00074
MI0000087_2	0	0	0	0	0	0	0	2	0	0	0	0	0	0	0	0	0	0	0	0	hsa-miR-29a-5p	miRNA	407021	ENSG00000198981	1	chr7	130561545	130561566	-	miRBase:MI0000087|RFAM:RF00074
MI0000105_1	0	0	0	0	0	0	0	0	0	0	0	0	0	0	2	0	1	0	0	0	hsa-miR-29b-3p	miRNA	407024	ENSG00000207748	1	chr7	130562226	130562248	-	miRBase:MI0000105|RFAM:RF00074
MI0000105_2	0	0	0	0	0	0	0	0	0	0	0	0	0	0	0	0	0	0	0	1	hsa-miR-29b-1-5p	miRNA	407024	ENSG00000207748	1	chr7	130562266	130562289	-	miRBase:MI0000105|RFAM:RF00074
MI0016054_1	0	0	0	0	0	0	0	0	0	0	0	0	0	0	0	0	0	0	0	0	hsa-miR-3654	miRNA	100500804		1	chr7	132719620	132719638	-	miRBase:MI0016054
MI0003125_1	0	0	0	0	0	0	0	0	0	0	0	0	0	0	0	0	0	0	0	0	hsa-miR-490-5p	miRNA	574443	ENSG00000207597	1	chr7	136587952	136587971	+	miRBase:MI0003125
MI0003125_2	0	0	0	0	0	0	0	0	5	2	0	4	0	0	1	0	0	1	3	0	hsa-miR-490-3p	miRNA	574443	ENSG00000207597	1	chr7	136587989	136588010	+	miRBase:MI0003125
MI0016819_1	0	0	0	0	0	0	0	0	0	0	0	0	0	0	0	0	0	0	0	0	hsa-miR-4468	miRNA	100616226		1	chr7	137808549	137808566	+	miRBase:MI0016819
MI0006377_1	0	0	0	0	0	0	0	0	0	0	0	0	0	0	0	0	0	0	0	0	hsa-miR-548f	miRNA	100302271	ENSG00000221442	1	chr7	147075133	147075151	-	miRBase:MI0006377
MI0003760_1	0	0	0	0	0	4	0	2	2	0	0	2	0	0	0	6	0	3	2	0	hsa-miR-671-5p	miRNA	768213	ENSG00000211517	1	chr7	150935535	150935557	+	miRBase:MI0003760
MI0003760_2	10	51	13	14	17	9	25	26	28	65	124	42	48	15	16	24	28	82	82	77	hsa-miR-671-3p	miRNA	768213	ENSG00000211517	1	chr7	150935574	150935594	+	miRBase:MI0003760
MI0016410_1	0	0	0	0	0	0	0	0	0	0	0	0	0	0	0	0	0	0	0	0	hsa-miR-3907	miRNA	100500835		1	chr7	151130612	151130633	-	miRBase:MI0016410
MI0000464_1	0	0	0	0	0	0	0	0	0	0	0	0	0	0	0	0	0	0	0	0	hsa-miR-153	miRNA	406945	ENSG00000207960	1	chr7	157367041	157367062	-	miRBase:MI0000464
MI0003607_1	0	0	0	0	0	0	0	0	0	0	0	0	0	0	0	0	0	0	0	0	hsa-miR-595	miRNA	693180	ENSG00000207637	1	chr7	158325425	158325445	-	miRBase:MI0003607
MI0019315_1	0	0	0	0	0	0	0	0	0	0	0	0	0	0	0	0	0	0	0	0	hsa-miR-5707	miRNA			1	chr7	158384317	158384338	+	miRBase:MI0019315
MI0016091_1	0	0	0	2	3	0	0	4	1	0	3	0	10	0	0	0	0	0	0	0	hsa-miR-3690	miRNA	100500894		1	chrX	1412820	1412842	+	miRBase:MI0016091
MI0017411_1	0	0	0	0	0	0	0	0	0	0	0	0	0	0	0	0	0	0	0	0	hsa-miR-4770	miRNA	100616373		1	chrX	6301948	6301965	-	miRBase:MI0017411
MI0017408_1	0	0	1	0	0	0	0	0	0	0	0	5	9	1	0	0	4	0	2	0	hsa-miR-4767	miRNA	100616467		1	chrX	7065910	7065932	+	miRBase:MI0017408
MI0003666_1	1	0	0	0	0	1	0	3	0	0	1	2	5	0	0	0	0	0	0	0	hsa-miR-651	miRNA	723779	ENSG00000207628	1	chrX	8095021	8095042	+	miRBase:MI0003666
MI0019286_1	0	0	0	0	0	0	0	1	0	2	0	0	0	0	0	0	0	1	1	0	hsa-miR-548ax	miRNA			1	chrX	11336776	11336797	-	miRBase:MI0019286
MI0016904_1	0	0	0	0	0	0	0	0	0	0	0	0	0	0	0	0	0	0	0	0	hsa-miR-548am-3p	miRNA	100616428		1	chrX	16645142	16645163	-	miRBase:MI0016904
MI0016904_2	0	0	0	0	0	0	0	0	0	0	0	0	0	0	0	0	0	0	0	0	hsa-miR-548am-5p	miRNA	100616428		1	chrX	16645178	16645199	-	miRBase:MI0016904
MI0017409_1	0	0	0	0	0	0	0	0	0	0	0	0	0	0	0	0	0	0	0	0	hsa-miR-4768-5p	miRNA	100616249		1	chrX	17444012	17444033	+	miRBase:MI0017409
MI0017409_2	0	0	0	0	0	0	0	0	0	0	0	0	0	0	0	0	0	0	0	0	hsa-miR-4768-3p	miRNA	100616249		1	chrX	17444050	17444069	+	miRBase:MI0017409
MI0016010_1	0	0	0	0	0	0	0	0	0	0	0	0	0	0	0	0	0	0	0	0	hsa-miR-23c	miRNA	100500809		1	chrX	20035219	20035240	-	miRBase:MI0016010
MI0019299_1	0	0	0	0	0	0	0	0	0	0	0	0	0	0	0	0	0	0	0	0	hsa-miR-4666b	miRNA			1	chrX	29592403	29592425	+	miRBase:MI0019299
MI0016420_1	0	0	0	0	0	0	0	0	0	0	0	0	0	0	0	0	0	0	0	0	hsa-miR-3915	miRNA	100500915		1	chrX	32601828	32601849	-	miRBase:MI0016420
MI0006378_1	0	0	0	0	0	0	0	0	0	0	0	0	0	0	0	0	0	0	0	0	hsa-miR-548f	miRNA	100313889	ENSG00000221348	1	chrX	32659607	32659625	-	miRBase:MI0006378
MI0016815_1	0	0	0	0	0	0	0	0	0	0	0	0	0	0	0	0	0	0	0	0	hsa-miR-548aj-3p	miRNA	100616252		1	chrX	37883165	37883185	-	miRBase:MI0016815
MI0016815_2	0	0	0	0	0	0	0	0	0	0	0	0	0	0	0	0	0	0	0	0	hsa-miR-548aj-5p	miRNA	100616252		1	chrX	37883202	37883224	-	miRBase:MI0016815
MI0016593_1	0	0	0	0	0	0	0	0	0	0	0	0	0	0	0	0	0	0	0	0	hsa-miR-3937	miRNA	100500822		1	chrX	39520530	39520552	+	miRBase:MI0016593
MI0016905_1	0	0	0	0	0	0	0	0	0	0	0	0	0	0	0	0	0	0	0	0	hsa-miR-1587	miRNA	100616251		1	chrX	39696816	39696835	+	miRBase:MI0016905
MI0000298_1	413	569	158	585	274	244	148	527	385	420	1044	1262	1815	418	253	466	1506	434	1206	704	hsa-miR-221-3p	miRNA	407006	ENSG00000207870	1	chrX	45605608	45605630	-	miRBase:MI0000298
MI0000298_2	0	0	2	9	0	0	2	0	7	8	21	5	5	0	1	0	6	7	9	12	hsa-miR-221-5p	miRNA	407006	ENSG00000207870	1	chrX	45605649	45605670	-	miRBase:MI0000298
MI0000299_1	163	273	70	245	91	50	179	220	243	365	1230	556	377	346	148	132	264	794	940	732	hsa-miR-222-3p	miRNA	407007	ENSG00000207725	1	chrX	45606442	45606462	-	miRBase:MI0000299
MI0000299_2	0	0	0	1	2	0	0	0	0	0	0	0	10	0	2	0	0	0	0	0	hsa-miR-222-5p	miRNA	407007	ENSG00000207725	1	chrX	45606479	45606500	-	miRBase:MI0000299
MI0017410_1	0	0	0	0	0	0	0	0	0	0	0	0	0	0	0	0	0	0	0	0	hsa-miR-4769-5p	miRNA	100616147		1	chrX	47446835	47446858	+	miRBase:MI0017410
MI0017410_2	0	0	0	0	0	0	0	0	0	0	0	0	0	0	0	0	0	0	0	0	hsa-miR-4769-3p	miRNA	100616147		1	chrX	47446875	47446896	+	miRBase:MI0017410
MI0003205_1	204	261	59	237	186	120	119	348	210	275	501	358	519	143	122	86	277	184	593	138	hsa-miR-532-5p	miRNA	693124	ENSG00000207758	1	chrX	49767773	49767794	+	miRBase:MI0003205
MI0003205_2	11	19	3	20	5	18	16	23	19	20	42	54	54	4	6	19	18	16	42	16	hsa-miR-532-3p	miRNA	693124	ENSG00000207758	1	chrX	49767810	49767831	+	miRBase:MI0003205
MI0000484_1	1	0	0	0	0	3	0	1	0	0	0	0	15	0	0	0	2	0	0	0	hsa-miR-188-5p	miRNA	406964	ENSG00000207768	1	chrX	49768123	49768143	+	miRBase:MI0000484
MI0000484_2	0	0	0	0	0	0	0	0	0	0	0	1	1	0	0	0	0	0	0	0	hsa-miR-188-3p	miRNA	406964	ENSG00000207768	1	chrX	49768162	49768182	+	miRBase:MI0000484
MI0003184_1	0	0	0	0	0	0	0	2	0	0	0	0	0	0	0	0	0	0	1	0	hsa-miR-500a-5p	miRNA	574502	ENSG00000207785	1	chrX	49773051	49773073	+	miRBase:MI0003184
MI0003184_2	28	75	19	44	40	27	6	87	28	74	174	97	164	62	22	33	65	97	179	57	hsa-miR-500a-3p	miRNA	574502	ENSG00000207785	1	chrX	49773090	49773111	+	miRBase:MI0003184
MI0000762_1	0	0	0	4	0	3	0	0	0	3	8	2	0	3	0	0	0	0	3	0	hsa-miR-362-5p	miRNA	574030	ENSG00000208015	1	chrX	49773576	49773599	+	miRBase:MI0000762
MI0000762_2	0	0	0	0	0	0	0	0	0	0	0	4	0	0	0	0	0	0	0	0	hsa-miR-362-3p	miRNA	574030	ENSG00000208015	1	chrX	49773613	49773634	+	miRBase:MI0000762
MI0003185_1	0	0	0	1	0	0	0	0	0	1	1	0	2	0	3	0	2	0	0	0	hsa-miR-501-5p	miRNA	574503	ENSG00000211538	1	chrX	49774343	49774364	+	miRBase:MI0003185
MI0003185_2	32	63	14	25	47	31	17	33	21	37	58	77	38	11	14	23	21	32	87	18	hsa-miR-501-3p	miRNA	574503	ENSG00000211538	1	chrX	49774380	49774401	+	miRBase:MI0003185
MI0015903_1	0	0	0	0	0	0	0	0	0	0	0	0	0	0	0	0	0	0	0	0	hsa-miR-500b	miRNA	100422911		1	chrX	49775290	49775307	+	miRBase:MI0015903
MI0003684_1	92	83	22	77	44	37	55	77	33	71	124	146	245	38	36	46	88	55	137	28	hsa-miR-660-5p	miRNA	724030	ENSG00000207970	1	chrX	49777864	49777885	+	miRBase:MI0003684
MI0003684_2	0	0	0	0	0	0	0	0	0	0	3	0	2	0	0	0	0	0	0	0	hsa-miR-660-3p	miRNA	724030	ENSG00000207970	1	chrX	49777900	49777920	+	miRBase:MI0003684
MI0003186_1	0	0	0	0	0	0	0	0	0	0	0	0	0	0	0	0	0	0	0	0	hsa-miR-502-5p	miRNA	574504	ENSG00000208007	1	chrX	49779221	49779241	+	miRBase:MI0003186
MI0003186_2	11	1	5	14	6	3	2	14	6	8	19	50	49	7	9	0	5	7	35	7	hsa-miR-502-3p	miRNA	574504	ENSG00000208007	1	chrX	49779257	49779278	+	miRBase:MI0003186
MI0000100_1	23	15	17	31	12	33	32	30	55	188	193	76	72	45	26	25	112	91	183	275	hsa-miR-98	miRNA	407054	ENSG00000207787	1	chrX	53583260	53583281	-	miRBase:MI0000100|RFAM:RF00027
MI0000068_1	0	0	0	0	0	0	0	0	0	0	0	0	0	0	0	0	0	0	2	0	hsa-let-7f-2-3p	miRNA	406889	ENSG00000208012	1	chrX	53584157	53584178	-	miRBase:MI0000068|RFAM:RF00027
MI0000068_2	686	771	594	1382	736	1053	875	1989	1666	4446	8661	1747	1966	923	786	732	2800	3429	4270	4712	hsa-let-7f-5p	miRNA	406889	ENSG00000208012	1	chrX	53584207	53584228	-	miRBase:MI0000068|RFAM:RF00027
MI0016906_1	0	0	0	0	0	0	0	0	0	0	0	0	0	0	0	0	0	0	0	0	hsa-miR-4536-3p	miRNA	100616155		1	chrX	55477928	55477948	-	miRBase:MI0016906
MI0016906_2	0	0	0	0	0	0	0	0	0	0	0	0	0	0	0	0	0	0	0	0	hsa-miR-4536-5p	miRNA	100616155		1	chrX	55477994	55478014	-	miRBase:MI0016906
MI0019149_1	0	0	0	0	0	0	0	0	0	0	0	0	0	0	0	0	0	0	0	0	hsa-miR-4536-5p	miRNA			1	chrX	55477929	55477949	+	miRBase:MI0019149
MI0019149_2	0	0	0	0	0	0	0	0	0	0	0	0	0	0	0	0	0	0	0	0	hsa-miR-4536-3p	miRNA			1	chrX	55477995	55478015	+	miRBase:MI0019149
MI0003782_1	6	42	5	23	20	9	14	29	9	7	66	66	26	7	6	11	4	23	47	15	hsa-miR-1468	miRNA	100302115	ENSG00000222532	1	chrX	63005935	63005955	-	miRBase:MI0003782
MI0000300_1	43	106	17	73	17	7	26	35	48	44	120	55	312	11	37	43	60	99	67	61	hsa-miR-223-5p	miRNA	407008	ENSG00000207939	1	chrX	65238737	65238758	+	miRBase:MI0000300
MI0000300_2	264	412	95	742	320	53	106	396	356	229	1121	338	3603	143	228	225	419	767	535	147	hsa-miR-223-3p	miRNA	407008	ENSG00000207939	1	chrX	65238779	65238800	+	miRBase:MI0000300
MI0016436_1	0	0	0	0	0	0	0	0	0	0	0	0	0	0	0	0	0	0	0	0	hsa-miR-676-5p	miRNA	100500887		1	chrX	69242714	69242734	+	miRBase:MI0016436
MI0016436_2	0	0	0	0	0	0	0	0	0	0	0	0	0	0	0	0	0	0	0	0	hsa-miR-676-3p	miRNA	100500887		1	chrX	69242749	69242769	+	miRBase:MI0016436
MI0003685_1	15	8	10	30	10	6	19	16	15	14	88	31	136	10	6	14	27	35	71	31	hsa-miR-421	miRNA	693122	ENSG00000202566	1	chrX	73438227	73438249	-	miRBase:MI0003685
MI0005566_1	0	0	0	0	0	0	0	0	0	0	0	0	0	0	0	0	0	0	1	0	hsa-miR-374b-3p	miRNA	100126317	ENSG00000212027	1	chrX	73438392	73438413	-	miRBase:MI0005566
MI0005566_2	3	0	2	5	1	0	3	0	2	14	8	1	12	0	4	0	6	2	2	4	hsa-miR-374b-5p	miRNA	100126317	ENSG00000212027	1	chrX	73438422	73438443	-	miRBase:MI0005566
MI0016684_1	0	0	0	0	0	0	0	0	0	0	0	0	0	0	0	0	0	0	0	0	hsa-miR-374c-5p	miRNA	100500807		1	chrX	73438396	73438417	+	miRBase:MI0016684
MI0016684_2	0	0	0	0	0	0	0	0	0	0	0	0	0	0	0	0	0	0	0	0	hsa-miR-374c-3p	miRNA	100500807		1	chrX	73438422	73438443	+	miRBase:MI0016684
MI0003516_1	0	0	0	0	0	0	0	0	0	0	0	0	0	0	0	0	0	0	0	0	hsa-miR-545-3p	miRNA	664614	ENSG00000207820	1	chrX	73506961	73506982	-	miRBase:MI0003516
MI0003516_2	0	0	0	0	0	0	0	0	0	0	0	0	0	0	0	0	0	0	0	0	hsa-miR-545-5p	miRNA	664614	ENSG00000207820	1	chrX	73506999	73507020	-	miRBase:MI0003516
MI0000782_1	3	0	0	4	0	0	0	5	2	19	20	3	4	0	0	0	8	0	2	0	hsa-miR-374a-3p	miRNA	442919	ENSG00000199168	1	chrX	73507130	73507151	-	miRBase:MI0000782
MI0000782_2	0	0	0	2	0	0	4	3	0	3	12	0	9	0	2	0	4	4	5	4	hsa-miR-374a-5p	miRNA	442919	ENSG00000199168	1	chrX	73507160	73507181	-	miRBase:MI0000782
MI0001145_1	0	0	0	0	0	0	0	0	0	0	0	0	0	0	0	0	0	0	0	0	hsa-miR-384	miRNA	494333		1	chrX	76139710	76139729	-	miRBase:MI0001145
MI0000824_1	0	0	0	0	0	0	0	0	0	0	0	0	0	0	0	0	0	0	0	0	hsa-miR-325	miRNA	442899	ENSG00000207995	1	chrX	76225889	76225911	-	miRBase:MI0000824
MI0015904_1	0	0	0	0	0	0	0	0	0	0	0	0	0	0	0	0	0	0	0	0	hsa-miR-4328	miRNA	100422932		1	chrX	78156701	78156717	-	miRBase:MI0015904
MI0006424_1	0	0	0	0	0	0	0	0	0	0	0	0	0	0	0	0	0	0	0	0	hsa-miR-548i	miRNA	100313834	ENSG00000221494	1	chrX	83480805	83480826	-	miRBase:MI0006424
MI0006652_1	0	0	0	0	0	0	0	0	0	0	0	0	0	0	0	0	0	0	0	0	hsa-miR-1321	miRNA	100302171		1	chrX	85090837	85090854	+	miRBase:MI0006652
MI0000760_1	23	44	15	31	11	7	24	61	10	30	100	54	92	28	13	15	16	43	73	26	hsa-miR-361-3p	miRNA	494323	ENSG00000199051	1	chrX	85158646	85158668	-	miRBase:MI0000760
MI0000760_2	14	38	2	44	12	17	5	17	13	43	59	62	155	6	15	20	34	58	68	59	hsa-miR-361-5p	miRNA	494323	ENSG00000199051	1	chrX	85158686	85158707	-	miRBase:MI0000760
MI0006400_1	0	0	0	0	0	0	0	0	0	0	0	0	0	0	0	0	0	0	0	0	hsa-miR-548m	miRNA	100302151	ENSG00000221187	1	chrX	94318191	94318211	-	miRBase:MI0006400
MI0016907_1	0	0	0	0	0	0	0	0	0	0	0	0	0	0	0	0	0	0	0	0	hsa-miR-548an	miRNA	100616144		1	chrX	105883058	105883077	+	miRBase:MI0016907
MI0003667_1	0	0	0	0	0	0	0	0	0	0	0	0	0	0	0	0	0	0	0	0	hsa-miR-652-5p	miRNA	724022	ENSG00000208013	1	chrX	109298577	109298601	+	miRBase:MI0003667
MI0003667_2	177	137	26	175	76	66	50	184	89	115	290	237	437	54	127	99	128	221	367	244	hsa-miR-652-3p	miRNA	724022	ENSG00000208013	1	chrX	109298617	109298637	+	miRBase:MI0003667
MI0016996_1	0	0	0	0	0	0	0	0	0	0	0	0	0	0	0	0	0	0	0	0	hsa-miR-3978	miRNA	100616491		1	chrX	109325349	109325372	+	miRBase:MI0016996
MI0015901_1	0	0	0	0	0	0	0	0	0	0	0	0	0	0	0	0	0	0	0	0	hsa-miR-4329	miRNA	100423009		1	chrX	112023956	112023974	-	miRBase:MI0015901
MI0003944_1	0	0	0	0	0	0	0	0	0	0	0	0	0	0	0	0	0	0	0	0	hsa-miR-764	miRNA	100313838	ENSG00000212100	1	chrX	113873928	113873949	+	miRBase:MI0003944
MI0008333_1	0	0	0	0	0	0	0	0	0	0	0	0	0	0	0	0	0	0	0	0	hsa-miR-1912	miRNA	100302144	ENSG00000222321	1	chrX	113886064	113886085	+	miRBase:MI0008333
MI0003758_1	0	0	0	0	0	0	0	0	0	0	0	0	0	0	0	0	0	0	0	0	hsa-miR-1264	miRNA	100302251		1	chrX	113887171	113887193	+	miRBase:MI0003758
MI0003938_1	0	0	0	0	0	0	0	0	0	0	0	0	0	0	0	0	1	0	0	0	hsa-miR-1298	miRNA	100302153	ENSG00000221710	1	chrX	113949667	113949688	+	miRBase:MI0003938
MI0008332_1	0	0	0	0	0	0	0	0	0	0	0	0	0	0	0	0	0	0	0	0	hsa-miR-1911-5p	miRNA	100302222	ENSG00000222715	1	chrX	113997755	113997777	+	miRBase:MI0008332
MI0008332_2	0	0	0	0	0	0	0	0	0	0	0	0	0	0	0	0	0	1	0	0	hsa-miR-1911-3p	miRNA	100302222	ENSG00000222715	1	chrX	113997792	113997811	+	miRBase:MI0008332
MI0001637_1	0	0	0	0	0	0	0	0	0	0	0	0	0	0	0	0	0	0	0	0	hsa-miR-448	miRNA	554212	ENSG00000199001	1	chrX	114058087	114058108	+	miRBase:MI0001637
MI0006419_1	0	0	0	0	0	0	0	0	0	0	0	0	0	0	0	0	0	0	0	0	hsa-miR-1277-5p	miRNA	100302214	ENSG00000221463	1	chrX	117520364	117520387	+	miRBase:MI0006419
MI0006419_2	0	0	0	0	0	0	0	0	0	0	0	0	0	0	0	0	0	0	0	0	hsa-miR-1277-3p	miRNA	100302214	ENSG00000221463	1	chrX	117520403	117520424	+	miRBase:MI0006419
MI0003836_1	7	6	0	2	5	3	6	14	10	15	21	4	18	11	5	5	10	23	23	35	hsa-miR-766-3p	miRNA	768218	ENSG00000211578	1	chrX	118780726	118780747	-	miRBase:MI0003836
MI0003836_2	0	0	0	0	0	3	0	0	0	0	0	0	1	1	1	0	0	1	0	0	hsa-miR-766-5p	miRNA	768218	ENSG00000211578	1	chrX	118780762	118780783	-	miRBase:MI0003836
MI0016073_1	0	0	0	0	0	0	0	0	0	0	0	0	0	0	0	0	0	0	0	0	hsa-miR-3672	miRNA	100500869		1	chrX	120504840	120504862	+	miRBase:MI0016073
MI0000764_1	204	299	59	327	227	105	165	761	292	442	1060	610	379	126	306	342	513	470	1324	496	hsa-miR-363-3p	miRNA	574031	ENSG00000207572	1	chrX	133303412	133303433	-	miRBase:MI0000764
MI0000764_2	0	0	0	0	0	0	0	0	0	0	0	0	0	0	0	0	0	1	0	0	hsa-miR-363-5p	miRNA	574031	ENSG00000207572	1	chrX	133303455	133303476	-	miRBase:MI0000764
MI0000094_1	36226	14809	13026	28290	19863	30005	25441	40915	22565	25537	68132	46773	57799	27293	52899	5182	16014	58710	75794	58971	hsa-miR-92a-3p	miRNA	407049	ENSG00000208034	1	chrX	133303574	133303595	-	miRBase:MI0000094
MI0000094_2	0	0	0	0	0	0	0	0	0	0	0	0	0	0	0	0	0	0	0	0	hsa-miR-92a-2-5p	miRNA	407049	ENSG00000208034	1	chrX	133303613	133303634	-	miRBase:MI0000094
MI0000075_1	100	69	26	92	62	64	44	229	88	106	236	167	381	47	83	64	144	93	280	53	hsa-miR-19b-3p	miRNA	406981	ENSG00000207812	1	chrX	133303713	133303735	-	miRBase:MI0000075
MI0000075_2	0	0	0	0	0	0	0	0	0	0	0	0	0	0	0	0	0	0	0	0	hsa-miR-19b-2-5p	miRNA	406981	ENSG00000207812	1	chrX	133303757	133303778	-	miRBase:MI0000075
MI0001519_1	0	0	0	0	0	0	0	0	0	0	0	0	0	0	0	0	0	0	0	0	hsa-miR-20b-3p	miRNA	574032	ENSG00000207710	1	chrX	133303843	133303864	-	miRBase:MI0001519
MI0001519_2	7	0	0	1	7	0	0	8	2	5	0	0	0	1	2	0	11	0	10	0	hsa-miR-20b-5p	miRNA	574032	ENSG00000207710	1	chrX	133303880	133303902	-	miRBase:MI0001519
MI0001518_1	0	0	0	0	0	0	0	0	0	0	0	0	0	0	0	0	0	0	0	0	hsa-miR-18b-3p	miRNA	574033		1	chrX	133304072	133304093	-	miRBase:MI0001518
MI0001518_2	1	0	0	0	0	2	0	1	0	0	2	0	1	0	0	0	2	0	2	0	hsa-miR-18b-5p	miRNA	574033		1	chrX	133304114	133304136	-	miRBase:MI0001518
MI0000113_1	0	0	0	0	0	0	0	0	0	0	0	0	0	0	0	0	0	0	0	0	hsa-miR-106a-3p	miRNA	406899	ENSG00000207602	1	chrX	133304238	133304259	-	miRBase:MI0000113|RFAM:RF00051
MI0000113_2	0	0	0	0	0	0	0	3	1	0	4	1	0	0	1	0	1	0	5	0	hsa-miR-106a-5p	miRNA	406899	ENSG00000207602	1	chrX	133304274	133304296	-	miRBase:MI0000113|RFAM:RF00051
MI0005531_1	0	0	0	0	0	0	0	0	0	0	0	0	0	0	0	0	0	0	0	0	hsa-miR-450b-3p	miRNA	100126302	ENSG00000216001	1	chrX	133674224	133674245	-	miRBase:MI0005531
MI0005531_2	5	7	0	4	0	2	0	0	0	0	7	2	24	3	2	0	0	8	0	2	hsa-miR-450b-5p	miRNA	100126302	ENSG00000216001	1	chrX	133674261	133674282	-	miRBase:MI0005531
MI0001652_1	0	3	0	6	1	2	0	0	0	0	0	0	16	0	0	0	0	1	3	0	hsa-miR-450a-5p	miRNA	554214	ENSG00000199132	1	chrX	133674423	133674444	-	miRBase:MI0001652
MI0003187_1	0	0	0	0	1	0	0	0	0	0	0	0	1	0	0	0	0	0	0	0	hsa-miR-450a-3p	miRNA	574505	ENSG00000207755	1	chrX	133674559	133674580	-	miRBase:MI0003187
MI0003187_2	0	3	0	6	1	2	0	0	0	0	0	0	16	0	0	0	0	1	3	0	hsa-miR-450a-5p	miRNA	574505	ENSG00000207755	1	chrX	133674594	133674615	-	miRBase:MI0003187
MI0003686_1	2	0	0	1	0	0	0	0	0	0	5	1	5	0	0	0	1	0	6	0	hsa-miR-542-3p	miRNA	664617	ENSG00000207784	1	chrX	133675394	133675415	-	miRBase:MI0003686
MI0003686_2	0	3	0	0	1	0	0	0	2	0	1	0	14	0	2	0	1	1	0	2	hsa-miR-542-5p	miRNA	664617	ENSG00000207784	1	chrX	133675430	133675452	-	miRBase:MI0003686
MI0003188_1	2	0	0	0	0	0	0	0	0	0	0	0	2	1	0	0	0	0	0	6	hsa-miR-503	miRNA	574506	ENSG00000208005	1	chrX	133680401	133680423	-	miRBase:MI0003188
MI0001446_1	94	62	8	54	52	28	13	102	42	51	201	124	151	40	53	36	40	96	203	37	hsa-miR-424-3p	miRNA	494336	ENSG00000199097	1	chrX	133680674	133680694	-	miRBase:MI0001446
MI0001446_2	6	0	1	9	0	5	0	4	0	0	10	4	24	3	3	0	3	0	3	3	hsa-miR-424-5p	miRNA	494336	ENSG00000199097	1	chrX	133680710	133680731	-	miRBase:MI0001446
MI0005756_1	0	0	0	0	0	0	0	0	0	0	0	0	0	0	0	0	0	0	0	0	hsa-miR-934	miRNA	100126324	ENSG00000216060	1	chrX	135633051	135633072	+	miRBase:MI0005756
MI0003189_1	0	0	0	0	0	0	0	0	0	0	0	0	1	0	0	0	0	0	0	0	hsa-miR-504	miRNA	574507	ENSG00000207800	1	chrX	137749921	137749942	-	miRBase:MI0003189
MI0003190_1	4	8	7	4	8	0	0	11	1	15	9	11	33	8	4	5	5	7	11	4	hsa-miR-505-3p	miRNA	574508	ENSG00000207633	1	chrX	139006319	139006340	-	miRBase:MI0003190
MI0003190_2	0	0	0	0	0	0	0	0	0	0	0	4	3	0	0	0	0	1	0	2	hsa-miR-505-5p	miRNA	574508	ENSG00000207633	1	chrX	139006355	139006376	-	miRBase:MI0003190
MI0008192_1	0	0	0	3	0	0	0	2	0	0	1	0	1	0	0	0	0	1	0	0	hsa-miR-320d	miRNA	100313776	ENSG00000221081	1	chrX	140008337	140008355	-	miRBase:MI0008192
MI0005533_1	0	0	0	0	0	0	0	0	0	0	0	0	0	0	0	0	0	0	0	0	hsa-miR-890	miRNA	100126303	ENSG00000216075	1	chrX	145075839	145075859	-	miRBase:MI0005533
MI0005537_1	0	0	0	0	0	0	0	0	0	0	0	0	0	0	0	0	0	0	0	0	hsa-miR-888-3p	miRNA	100126306	ENSG00000216005	1	chrX	145076312	145076333	-	miRBase:MI0005537
MI0005537_2	0	0	0	0	0	0	0	0	0	0	0	0	0	0	0	0	0	0	0	0	hsa-miR-888-5p	miRNA	100126306	ENSG00000216005	1	chrX	145076348	145076368	-	miRBase:MI0005537
MI0005528_1	0	0	0	0	0	0	0	0	0	0	0	0	0	0	0	0	0	0	0	0	hsa-miR-892a	miRNA	100126342	ENSG00000215943	1	chrX	145078197	145078217	-	miRBase:MI0005528
MI0005538_1	0	0	0	0	0	0	0	0	0	0	0	0	0	0	0	0	0	0	0	0	hsa-miR-892b	miRNA	100126307	ENSG00000216098	1	chrX	145078726	145078747	-	miRBase:MI0005538
MI0005534_1	0	0	0	0	0	0	0	0	0	0	0	0	0	0	0	0	0	0	0	0	hsa-miR-891b	miRNA	100126304	ENSG00000216064	1	chrX	145082618	145082639	-	miRBase:MI0005534
MI0005524_1	0	0	0	0	0	0	0	0	0	0	0	1	0	0	0	0	2	0	2	0	hsa-miR-891a	miRNA	100126341	ENSG00000216056	1	chrX	145109359	145109380	-	miRBase:MI0005524
MI0006649_1	0	0	0	0	0	0	0	0	0	0	0	0	0	0	0	0	0	0	0	0	hsa-miR-513c-3p	miRNA	100313804	ENSG00000216171	1	chrX	146271235	146271257	-	miRBase:MI0006649
MI0006649_2	0	0	0	0	0	0	0	0	0	0	0	0	0	0	0	0	0	0	0	0	hsa-miR-513c-5p	miRNA	100313804	ENSG00000216171	1	chrX	146271271	146271292	-	miRBase:MI0006649
MI0006648_1	0	0	0	0	0	0	0	0	0	0	0	0	0	0	0	0	0	0	0	0	hsa-miR-513b	miRNA	100302253	ENSG00000207871	1	chrX	146280611	146280632	-	miRBase:MI0006648
MI0003191_1	0	0	0	0	0	0	0	0	0	0	0	0	0	0	0	0	0	0	0	0	hsa-miR-513a-3p	miRNA	574509	ENSG00000207873	1	chrX	146295016	146295038	-	miRBase:MI0003191
MI0003191_2	0	0	0	0	0	0	0	0	0	0	0	0	0	0	0	0	0	0	0	0	hsa-miR-513a-5p	miRNA	574509	ENSG00000207873	1	chrX	146295056	146295073	-	miRBase:MI0003191
MI0003192_1	0	0	0	0	0	0	0	0	0	0	0	0	0	0	0	0	0	0	0	0	hsa-miR-513a-3p	miRNA	574510	ENSG00000207984	1	chrX	146307378	146307400	-	miRBase:MI0003192
MI0003192_2	0	0	0	0	0	0	0	0	0	0	0	0	0	0	0	0	0	0	0	0	hsa-miR-513a-5p	miRNA	574510	ENSG00000207984	1	chrX	146307418	146307435	-	miRBase:MI0003192
MI0003193_1	0	0	0	0	0	0	0	0	0	0	0	0	0	0	0	0	0	0	0	0	hsa-miR-506-3p	miRNA	574511	ENSG00000207731	1	chrX	146312271	146312291	-	miRBase:MI0003193
MI0003193_2	0	0	0	0	0	0	0	0	0	0	0	0	0	0	0	0	0	0	0	0	hsa-miR-506-5p	miRNA	574511	ENSG00000207731	1	chrX	146312306	146312327	-	miRBase:MI0003193
MI0003194_1	0	0	0	0	0	0	0	0	0	0	0	0	0	0	0	0	0	0	0	0	hsa-miR-507	miRNA	574512	ENSG00000207969	1	chrX	146312520	146312540	-	miRBase:MI0003194
MI0003195_1	0	0	0	0	0	0	0	0	0	0	0	0	0	0	0	0	0	0	0	0	hsa-miR-508-3p	miRNA	574513	ENSG00000207589	1	chrX	146318463	146318485	-	miRBase:MI0003195
MI0003195_2	0	0	0	0	0	0	0	0	0	0	0	0	0	0	0	0	0	0	0	0	hsa-miR-508-5p	miRNA	574513	ENSG00000207589	1	chrX	146318498	146318520	-	miRBase:MI0003195
MI0014251_1	0	0	0	0	0	0	0	0	0	0	0	0	0	0	0	0	0	0	0	0	hsa-miR-514b-3p	miRNA	100422847		1	chrX	146331679	146331699	-	miRBase:MI0014251
MI0014251_2	0	0	0	0	0	0	0	0	0	0	0	0	0	0	0	0	0	0	0	0	hsa-miR-514b-5p	miRNA	100422847		1	chrX	146331715	146331736	-	miRBase:MI0014251
MI0005530_1	0	0	0	0	0	0	3	17	0	0	0	0	1	0	0	0	0	0	9	0	hsa-miR-509-3p	miRNA	100126301	ENSG00000208000	1	chrX	146340293	146340314	-	miRBase:MI0005530
MI0005530_2	0	0	0	0	0	0	0	0	0	0	0	0	0	0	0	0	0	0	0	0	hsa-miR-509-5p	miRNA	100126301	ENSG00000208000	1	chrX	146340329	146340349	-	miRBase:MI0005530
MI0005717_1	0	0	0	0	0	0	3	17	0	0	0	0	1	0	0	0	0	0	9	0	hsa-miR-509-3p	miRNA	100126337	ENSG00000212014	1	chrX	146341180	146341201	-	miRBase:MI0005717
MI0005717_2	0	0	0	0	0	0	0	0	0	0	0	0	0	0	0	0	0	0	0	0	hsa-miR-509-3-5p	miRNA	100126337	ENSG00000212014	1	chrX	146341214	146341235	-	miRBase:MI0005717
MI0003196_1	0	0	0	0	0	0	3	17	0	0	0	0	1	0	0	0	0	0	9	0	hsa-miR-509-3p	miRNA	574514	ENSG00000208000	1	chrX	146342068	146342089	-	miRBase:MI0003196
MI0003196_2	0	0	0	0	0	0	0	0	0	0	0	0	0	0	0	0	0	0	0	0	hsa-miR-509-5p	miRNA	574514	ENSG00000208000	1	chrX	146342104	146342124	-	miRBase:MI0003196
MI0003197_1	0	0	0	0	0	0	0	0	0	0	0	0	0	0	0	0	0	0	0	0	hsa-miR-510	miRNA	574515	ENSG00000207641	1	chrX	146353896	146353917	-	miRBase:MI0003197
MI0003198_1	0	0	0	0	0	0	0	0	0	0	0	0	0	0	0	0	0	0	0	0	hsa-miR-514a-3p	miRNA	574516	ENSG00000207868	1	chrX	146360784	146360804	-	miRBase:MI0003198
MI0003198_2	0	0	0	0	0	0	0	0	0	0	0	0	0	0	0	0	0	0	0	0	hsa-miR-514a-5p	miRNA	574516	ENSG00000207868	1	chrX	146360819	146360841	-	miRBase:MI0003198
MI0003199_1	0	0	0	0	0	0	0	0	0	0	0	0	0	0	0	0	0	0	0	0	hsa-miR-514a-3p	miRNA	574517	ENSG00000207867	1	chrX	146363475	146363495	-	miRBase:MI0003199
MI0003199_2	0	0	0	0	0	0	0	0	0	0	0	0	0	0	0	0	0	0	0	0	hsa-miR-514a-5p	miRNA	574517	ENSG00000207867	1	chrX	146363510	146363532	-	miRBase:MI0003199
MI0003200_1	0	0	0	0	0	0	0	0	0	0	0	0	0	0	0	0	0	0	0	0	hsa-miR-514a-3p	miRNA	574518	ENSG00000207867	1	chrX	146366173	146366193	-	miRBase:MI0003200
MI0003200_2	0	0	0	0	0	0	0	0	0	0	0	0	0	0	0	0	0	0	0	0	hsa-miR-514a-5p	miRNA	574518	ENSG00000207867	1	chrX	146366208	146366230	-	miRBase:MI0003200
MI0010633_1	0	0	0	0	0	0	0	0	0	0	0	0	0	0	0	0	0	0	0	0	hsa-miR-2114-5p	miRNA	100313839	ENSG00000252454	1	chrX	149396251	149396272	+	miRBase:MI0010633
MI0010633_2	0	0	0	0	0	0	0	0	0	0	0	0	0	0	0	0	0	0	0	0	hsa-miR-2114-3p	miRNA	100313839	ENSG00000252454	1	chrX	149396287	149396307	+	miRBase:MI0010633
MI0015902_1	0	0	0	0	0	0	0	0	0	0	0	0	0	0	0	0	0	0	0	0	hsa-miR-4330	miRNA	100422930		1	chrX	150336770	150336788	+	miRBase:MI0015902
MI0000301_1	0	0	0	0	0	0	0	0	0	0	0	0	0	0	0	0	0	0	0	0	hsa-miR-224-3p	miRNA	407009	ENSG00000207621	1	chrX	151127056	151127078	-	miRBase:MI0000301
MI0000301_2	7	6	1	5	0	4	13	18	3	11	74	28	10	6	2	0	10	36	20	28	hsa-miR-224-5p	miRNA	407009	ENSG00000207621	1	chrX	151127103	151127123	-	miRBase:MI0000301
MI0001733_1	0	0	0	0	0	0	0	0	0	0	0	0	0	0	0	0	0	0	0	0	hsa-miR-452-3p	miRNA	574412	ENSG00000207753	1	chrX	151128106	151128127	-	miRBase:MI0001733
MI0001733_2	0	0	0	0	0	0	0	1	0	0	1	0	0	0	0	0	4	0	3	2	hsa-miR-452-5p	miRNA	574412	ENSG00000207753	1	chrX	151128150	151128171	-	miRBase:MI0001733
MI0000111_1	0	0	0	0	0	0	0	0	0	0	0	0	0	0	0	0	0	0	0	0	hsa-miR-105-3p	miRNA	406897	ENSG00000207957	1	chrX	151560700	151560721	-	miRBase:MI0000111
MI0000111_2	0	0	0	0	0	0	0	0	0	0	0	0	0	0	0	0	0	0	0	0	hsa-miR-105-5p	miRNA	406897	ENSG00000207957	1	chrX	151560737	151560759	-	miRBase:MI0000111
MI0003763_1	0	0	0	0	0	0	0	0	0	0	0	0	0	0	0	0	0	0	0	0	hsa-miR-767-3p	miRNA	768215	ENSG00000211583	1	chrX	151561919	151561941	-	miRBase:MI0003763
MI0003763_2	0	0	0	0	0	0	0	0	0	0	1	0	0	0	0	0	0	0	0	0	hsa-miR-767-5p	miRNA	768215	ENSG00000211583	1	chrX	151561953	151561975	-	miRBase:MI0003763
MI0000112_1	0	0	0	0	0	0	0	0	0	0	0	0	0	0	0	0	0	0	0	0	hsa-miR-105-3p	miRNA	406898	ENSG00000207818	1	chrX	151562893	151562914	-	miRBase:MI0000112
MI0000112_2	0	0	0	0	0	0	0	0	0	0	0	0	0	0	0	0	0	0	0	0	hsa-miR-105-5p	miRNA	406898	ENSG00000207818	1	chrX	151562930	151562952	-	miRBase:MI0000112
MI0014252_1	0	0	0	0	0	0	0	0	0	0	0	0	0	0	0	0	0	0	0	0	hsa-miR-3202	miRNA	100422987		1	chrX	153246556	153246577	+	miRBase:MI0014252
MI0014253_1	0	0	0	0	0	0	0	0	0	0	0	0	0	0	0	0	0	0	0	0	hsa-miR-3202	miRNA	100422877		1	chrX	153246599	153246620	-	miRBase:MI0014253
MI0012489_1	0	0	0	0	0	0	0	0	0	0	0	0	0	0	0	0	0	0	0	0	hsa-miR-718	miRNA	100313781	ENSG00000211524	1	chrX	153285379	153285399	-	miRBase:MI0012489
MI0019134_1	0	0	0	0	0	0	0	0	0	0	0	0	0	0	0	0	0	0	0	0	hsa-miR-644b-5p	miRNA			1	chrX	153996871	153996894	+	miRBase:MI0019134
MI0019134_2	0	0	0	0	0	2	0	0	0	0	2	0	0	4	0	0	0	0	0	0	hsa-miR-644b-3p	miRNA			1	chrX	153996910	153996931	+	miRBase:MI0019134
MI0006277_1	0	0	0	0	0	0	0	0	0	0	0	0	0	0	0	0	0	0	0	0	hsa-miR-1184	miRNA	100302111	ENSG00000221603	1	chrX	154115651	154115673	-	miRBase:MI0006277
MI0015971_1	0	0	0	0	0	0	0	0	0	0	0	0	0	0	0	0	0	0	0	0	hsa-miR-1184	miRNA	100422985		1	chrX	154612765	154612787	-	miRBase:MI0015971
MI0015972_1	0	0	0	0	0	0	0	0	0	0	0	0	0	0	0	0	0	0	0	0	hsa-miR-1184	miRNA	100422977		1	chrX	154687238	154687260	+	miRBase:MI0015972
MI0017272_1	0	0	1	0	0	0	0	0	4	0	5	0	0	0	0	0	0	1	2	0	hsa-miR-4645-3p	miRNA	100616285		1	chr6	2854274	2854295	-	miRBase:MI0017272
MI0017272_2	0	0	0	0	0	0	0	0	0	0	0	0	0	0	0	0	0	0	0	0	hsa-miR-4645-5p	miRNA	100616285		1	chr6	2854313	2854331	-	miRBase:MI0017272
MI0016092_1	0	0	0	0	0	0	0	0	0	0	0	0	0	0	0	0	0	0	0	0	hsa-miR-3691-3p	miRNA	100500900		1	chr6	5148480	5148501	-	miRBase:MI0016092
MI0016092_2	1	0	0	0	0	0	0	1	1	0	0	1	0	0	0	0	0	0	0	0	hsa-miR-3691-5p	miRNA	100500900		1	chr6	5148520	5148542	-	miRBase:MI0016092
MI0019284_1	0	6	0	0	0	0	0	0	2	2	0	3	2	1	0	0	0	0	0	0	hsa-miR-5683	miRNA			1	chr6	6169576	6169599	+	miRBase:MI0019284
MI0019294_1	0	0	0	0	0	0	0	0	0	0	0	0	0	0	0	0	0	0	0	0	hsa-miR-5689	miRNA			1	chr6	10439958	10439979	+	miRBase:MI0019294
MI0017266_1	0	0	0	0	0	0	0	0	0	0	0	0	0	0	0	0	0	0	0	0	hsa-miR-4639-5p	miRNA	100616269		1	chr6	16141787	16141808	+	miRBase:MI0017266
MI0017266_2	0	0	0	0	0	0	0	0	0	0	0	0	0	0	0	0	0	0	0	0	hsa-miR-4639-3p	miRNA	100616269		1	chr6	16141834	16141853	+	miRBase:MI0017266
MI0003593_1	0	0	0	0	0	0	0	0	0	0	0	0	0	0	0	0	0	0	0	0	hsa-miR-548a-3p	miRNA	693125	ENSG00000207775	1	chr6	18572075	18572096	+	miRBase:MI0003593
MI0014167_1	0	0	0	0	0	0	0	0	0	0	0	0	0	0	0	0	0	2	2	0	hsa-miR-3143	miRNA	100422934		1	chr6	27115408	27115432	+	miRBase:MI0014167
MI0005561_1	5	27	12	10	3	7	11	18	26	27	55	15	17	19	11	15	22	9	18	14	hsa-miR-877-5p	miRNA	100126314	ENSG00000216101	1	chr6	30552109	30552128	+	miRBase:MI0005561
MI0005561_2	0	0	0	0	0	0	0	0	0	4	0	2	0	0	0	0	0	0	0	0	hsa-miR-877-3p	miRNA	100126314	ENSG00000216101	1	chr6	30552174	30552194	+	miRBase:MI0005561
MI0017267_1	0	0	0	0	0	0	0	0	0	0	0	0	0	0	0	0	0	0	0	0	hsa-miR-4640-5p	miRNA	100616237		1	chr6	30858668	30858690	+	miRBase:MI0017267
MI0017267_2	0	0	0	0	0	0	0	0	0	0	0	0	0	0	0	0	0	0	0	0	hsa-miR-4640-3p	miRNA	100616237		1	chr6	30858726	30858747	+	miRBase:MI0017267
MI0017273_1	0	0	0	0	0	0	0	0	0	0	0	0	0	0	0	0	0	0	0	0	hsa-miR-4646-3p	miRNA	100616230		1	chr6	31668806	31668826	-	miRBase:MI0017273
MI0017273_2	0	0	0	0	0	0	0	0	0	0	2	4	2	0	0	0	0	0	0	0	hsa-miR-4646-5p	miRNA	100616230		1	chr6	31668847	31668868	-	miRBase:MI0017273
MI0006326_1	0	0	0	0	0	0	0	0	0	0	0	0	0	0	0	0	0	0	0	0	hsa-miR-1236	miRNA	100302242	ENSG00000221267	1	chr6	31924616	31924637	-	miRBase:MI0006326
MI0016809_1	0	0	0	0	0	0	0	0	0	0	0	0	0	0	0	0	0	0	0	0	hsa-miR-3135b	miRNA	100616218		1	chr6	32717729	32717750	-	miRBase:MI0016809
MI0000296_1	0	0	0	0	0	0	0	0	0	0	0	0	0	0	0	0	0	0	0	0	hsa-miR-219-5p	miRNA	407002	ENSG00000199036	1	chr6	33175632	33175652	+	miRBase:MI0000296
MI0000296_2	1	3	1	2	5	0	0	1	0	0	8	8	0	0	0	0	2	1	7	3	hsa-miR-219-1-3p	miRNA	407002	ENSG00000199036	1	chr6	33175673	33175694	+	miRBase:MI0000296
MI0017870_1	0	0	0	0	0	0	0	0	0	0	0	0	0	0	0	0	0	0	0	0	hsa-miR-5004-5p	miRNA			1	chr6	33406128	33406149	+	miRBase:MI0017870
MI0017870_2	0	0	0	0	0	0	0	0	0	0	0	0	0	0	0	0	0	0	0	0	hsa-miR-5004-3p	miRNA			1	chr6	33406174	33406195	+	miRBase:MI0017870
MI0016590_1	0	0	0	0	0	0	0	0	0	0	0	0	0	0	0	0	0	0	2	0	hsa-miR-3934	miRNA	100500873		1	chr6	33665929	33665950	+	miRBase:MI0016590
MI0006415_1	0	0	0	0	0	1	0	0	0	0	0	0	0	0	0	0	0	0	0	0	hsa-miR-1275	miRNA	100302123	ENSG00000221697	1	chr6	33967795	33967811	-	miRBase:MI0006415
MI0019295_1	0	0	0	0	0	0	0	0	0	0	0	0	0	0	0	0	0	0	0	0	hsa-miR-5690	miRNA			1	chr6	35632537	35632557	-	miRBase:MI0019295
MI0016433_1	0	0	0	0	0	0	0	0	0	0	0	0	0	0	0	0	0	0	0	0	hsa-miR-3925-3p	miRNA	100500885		1	chr6	36590223	36590243	-	miRBase:MI0016433
MI0016433_2	0	0	0	0	0	0	0	0	0	0	0	0	0	0	0	0	0	0	0	0	hsa-miR-3925-5p	miRNA	100500885		1	chr6	36590257	36590278	-	miRBase:MI0016433
MI0016810_1	0	0	0	0	0	0	0	0	0	0	0	0	0	0	0	0	0	0	0	0	hsa-miR-4462	miRNA	100616413		1	chr6	37523142	37523164	-	miRBase:MI0016810
MI0017268_1	0	0	0	0	0	0	0	0	0	0	0	0	0	0	0	0	0	0	0	0	hsa-miR-4641	miRNA	100616178		1	chr6	41566502	41566525	+	miRBase:MI0017268
MI0017274_1	0	0	0	0	0	0	0	0	0	0	0	0	0	0	0	0	0	0	1	0	hsa-miR-4647	miRNA	100616124		1	chr6	44221990	44222012	-	miRBase:MI0017274
MI0017269_1	0	0	0	0	3	0	0	0	0	0	0	0	0	0	0	0	0	0	0	0	hsa-miR-4642	miRNA	100616352		1	chr6	44403387	44403408	+	miRBase:MI0017269
MI0003594_1	0	0	0	0	0	0	0	0	0	0	0	0	0	0	0	0	0	0	0	0	hsa-miR-586	miRNA	693171	ENSG00000207769	1	chr6	45165471	45165492	-	miRBase:MI0003594
MI0000490_1	0	0	0	0	0	0	0	0	0	0	0	0	0	0	0	0	0	0	0	0	hsa-miR-206	miRNA	406989	ENSG00000207604	1	chr6	52009199	52009220	+	miRBase:MI0000490
MI0000822_1	0	0	0	0	0	0	0	0	0	0	0	1	0	0	0	0	0	0	0	0	hsa-miR-133b	miRNA	442890	ENSG00000199080	1	chr6	52013786	52013807	+	miRBase:MI0000822
MI0019287_1	0	0	0	0	0	0	0	0	0	0	0	0	0	0	0	0	0	0	0	0	hsa-miR-5685	miRNA			1	chr6	53141800	53141821	+	miRBase:MI0019287
MI0014168_1	0	0	0	0	0	0	0	0	0	0	0	0	0	0	0	0	0	0	0	0	hsa-miR-548u	miRNA	100422884		1	chr6	57254978	57255000	+	miRBase:MI0014168
MI0000254_1	0	0	0	1	3	0	0	14	0	0	1	0	0	0	1	0	3	0	1	0	hsa-miR-30c-2-3p	miRNA	407032	ENSG00000199094	1	chr6	72086667	72086688	-	miRBase:MI0000254
MI0000254_2	44	76	29	74	42	46	92	84	99	132	358	94	211	103	58	17	83	160	201	195	hsa-miR-30c-5p	miRNA	407032	ENSG00000199094	1	chr6	72086706	72086728	-	miRBase:MI0000254
MI0000088_1	8	31	1	12	5	4	3	34	3	18	13	13	11	24	4	0	10	7	25	14	hsa-miR-30a-3p	miRNA	407029	ENSG00000207827	1	chr6	72113257	72113278	-	miRBase:MI0000088
MI0000088_2	358	743	205	550	308	200	263	1234	342	588	1183	1638	1194	611	183	139	677	501	833	770	hsa-miR-30a-5p	miRNA	407029	ENSG00000207827	1	chr6	72113298	72113319	-	miRBase:MI0000088
MI0015890_1	0	0	0	0	0	0	0	0	0	0	0	0	0	0	0	0	0	0	0	0	hsa-miR-4282	miRNA	100423005		1	chr6	73677420	73677437	-	miRBase:MI0015890
MI0016811_1	0	0	0	0	0	0	0	0	0	0	0	0	0	0	0	0	0	0	0	0	hsa-miR-4463	miRNA	100616389		1	chr6	76138162	76138178	+	miRBase:MI0016811
MI0016812_1	0	0	0	0	0	0	0	0	0	0	0	0	0	0	0	0	0	0	0	0	hsa-miR-4464	miRNA	100616109		1	chr6	91022472	91022492	+	miRBase:MI0016812
MI0017270_1	0	0	0	0	0	0	0	0	0	0	0	0	0	0	0	0	0	0	0	0	hsa-miR-4643	miRNA	100616174		1	chr6	92231427	92231448	+	miRBase:MI0017270
MI0003939_1	0	0	0	0	0	0	0	0	0	0	0	0	0	0	0	0	0	0	0	0	hsa-miR-2113	miRNA	100302164	ENSG00000238367	1	chr6	98472462	98472482	+	miRBase:MI0003939
MI0016813_1	0	0	0	0	0	0	0	0	0	0	0	0	0	0	0	0	0	0	0	0	hsa-miR-548ai	miRNA	100616347		1	chr6	99572500	99572521	+	miRBase:MI0016813
MI0003595_1	0	0	0	0	0	0	0	0	0	0	0	0	0	0	0	0	0	0	0	0	hsa-miR-587	miRNA	693172	ENSG00000207577	1	chr6	107232015	107232035	+	miRBase:MI0003595
MI0003596_1	0	0	0	0	0	0	0	0	0	0	0	0	0	0	0	0	0	0	0	0	hsa-miR-548b-3p	miRNA	693128	ENSG00000207982	1	chr6	119390227	119390248	-	miRBase:MI0003596
MI0003596_2	0	0	0	0	0	0	0	0	0	0	0	0	0	0	0	0	0	0	0	0	hsa-miR-548b-5p	miRNA	693128	ENSG00000207982	1	chr6	119390263	119390284	-	miRBase:MI0003596
MI0014169_1	0	0	0	0	0	0	0	0	0	0	0	0	0	0	0	0	0	0	0	0	hsa-miR-3144-5p	miRNA	100422951		1	chr6	120336337	120336358	+	miRBase:MI0014169
MI0014169_2	0	0	0	0	0	0	0	0	0	0	0	0	0	0	0	0	0	0	0	0	hsa-miR-3144-3p	miRNA	100422951		1	chr6	120336372	120336393	+	miRBase:MI0014169
MI0003597_1	0	0	0	0	0	0	0	0	0	0	0	0	0	0	0	0	0	0	0	0	hsa-miR-588	miRNA	693173	ENSG00000207632	1	chr6	126805792	126805812	+	miRBase:MI0003597
MI0016751_1	0	0	0	0	0	0	0	0	0	0	0	0	0	0	0	0	0	0	0	0	hsa-miR-548h-5p	miRNA	100616455		1	chr6	132113314	132113335	+	miRBase:MI0016751
MI0016814_1	0	0	0	0	0	0	0	0	0	0	0	0	0	0	0	0	0	0	0	0	hsa-miR-548aj-3p	miRNA	100616191		1	chr6	132436339	132436359	-	miRBase:MI0016814
MI0016063_1	0	0	0	0	0	0	0	0	0	0	0	0	0	0	0	0	0	0	0	0	hsa-miR-3662	miRNA	100500880		1	chr6	135300493	135300516	-	miRBase:MI0016063
MI0003598_1	0	0	0	0	0	0	0	0	0	0	0	0	0	0	0	0	0	0	0	0	hsa-miR-548a-3p	miRNA	693126	ENSG00000207689	1	chr6	135560358	135560379	+	miRBase:MI0003598
MI0014170_1	0	0	0	0	0	0	0	0	0	0	0	0	0	0	0	0	0	0	0	0	hsa-miR-3145-3p	miRNA	100423001		1	chr6	138756360	138756383	-	miRBase:MI0014170
MI0014170_2	0	0	0	0	0	0	0	0	0	0	0	0	0	0	0	0	0	0	0	0	hsa-miR-3145-5p	miRNA	100423001		1	chr6	138756399	138756420	-	miRBase:MI0014170
MI0016069_1	0	0	0	0	0	0	0	0	0	0	0	0	0	0	0	0	0	0	0	0	hsa-miR-3668	miRNA	100500879		1	chr6	140526397	140526417	+	miRBase:MI0016069
MI0016816_1	0	0	0	0	0	0	0	0	0	0	0	0	0	0	0	0	0	0	0	0	hsa-miR-4465	miRNA	100616180		1	chr6	141004992	141005013	+	miRBase:MI0016816
MI0014171_1	0	0	0	0	0	0	0	0	0	0	0	0	0	0	0	0	0	0	0	0	hsa-miR-1273c	miRNA	100422821		1	chr6	155174503	155174524	+	miRBase:MI0014171
MI0006334_1	0	0	0	0	0	0	0	0	0	0	0	0	0	0	0	0	0	0	0	0	hsa-miR-1202	miRNA	100302259	ENSG00000221456	1	chr6	156267943	156267963	+	miRBase:MI0006334
MI0016817_1	0	0	2	0	0	0	1	0	0	0	0	1	0	0	2	4	5	1	0	0	hsa-miR-4466	miRNA	100616154		1	chr6	157100844	157100861	-	miRBase:MI0016817
MI0016093_1	0	0	0	0	0	0	0	0	0	0	0	0	0	0	0	0	0	0	0	0	hsa-miR-3692-5p	miRNA	100500899		1	chr6	157950169	157950192	+	miRBase:MI0016093
MI0016093_2	0	0	0	0	0	0	0	0	0	0	0	0	0	0	0	0	0	0	0	0	hsa-miR-3692-3p	miRNA	100500899		1	chr6	157950207	157950230	+	miRBase:MI0016093
MI0016424_1	0	0	0	0	0	0	0	0	0	3	0	0	3	0	0	0	0	0	0	2	hsa-miR-3918	miRNA	100500851		1	chr6	159185747	159185767	-	miRBase:MI0016424
MI0008334_1	0	0	0	0	0	0	0	0	0	0	3	0	0	0	0	0	0	0	0	0	hsa-miR-1913	miRNA	100302141	ENSG00000222958	1	chr6	166922852	166922873	-	miRBase:MI0008334
MI0016596_1	0	0	0	0	0	0	0	0	0	0	0	0	0	0	0	0	0	0	0	0	hsa-miR-3939	miRNA	100500857		1	chr6	167411318	167411339	-	miRBase:MI0016596
MI0017271_1	0	0	0	0	0	0	0	0	0	0	0	0	0	0	0	0	0	0	0	0	hsa-miR-4644	miRNA	100616430		1	chr6	170639901	170639923	+	miRBase:MI0017271
MI0019306_1	0	0	0	0	0	0	0	0	0	0	0	0	0	0	0	0	0	0	0	0	hsa-miR-5699	miRNA			1	chr10	687639	687660	-	miRBase:MI0019306
MI0014183_1	0	0	3	1	0	0	4	0	0	0	1	0	8	0	0	0	0	0	0	1	hsa-miR-3155a	miRNA	100422989		1	chr10	6194210	6194230	+	miRBase:MI0014183
MI0016840_1	0	0	0	0	0	0	0	0	0	0	0	0	0	0	0	0	0	0	0	0	hsa-miR-548ak	miRNA	100616488		1	chr10	12172791	12172811	-	miRBase:MI0016840
MI0016841_1	0	0	0	0	0	0	0	0	0	0	0	0	0	0	0	0	0	0	0	0	hsa-miR-4480	miRNA	100616151		1	chr10	12620795	12620815	+	miRBase:MI0016841
MI0016842_1	0	0	0	0	0	0	0	0	0	0	0	0	0	0	0	0	0	0	0	0	hsa-miR-4481	miRNA	100616320		1	chr10	12695180	12695196	-	miRBase:MI0016842
MI0010637_1	0	0	0	0	0	0	0	0	0	0	0	0	0	0	0	0	0	0	0	0	hsa-miR-548q	miRNA	100313841	ENSG00000221331	1	chr10	12767324	12767345	-	miRBase:MI0010637
MI0015826_1	0	0	0	0	0	0	0	0	0	0	0	0	0	0	0	0	0	0	0	0	hsa-miR-4293	miRNA	100422843		1	chr10	14425209	14425225	-	miRBase:MI0015826
MI0006401_1	0	0	0	0	0	0	0	0	0	0	0	0	0	0	0	0	0	0	0	0	hsa-miR-1265	miRNA	100302116	ENSG00000221371	1	chr10	14478588	14478609	+	miRBase:MI0006401
MI0003127_1	0	0	0	3	0	0	2	0	0	0	3	8	1	1	0	0	0	0	1	0	hsa-miR-511	miRNA	574445	ENSG00000207938	1	chr10	17887122	17887142	+	miRBase:MI0003127
MI0003128_1	0	0	0	3	0	0	2	0	0	0	3	8	1	1	0	0	0	0	1	0	hsa-miR-511	miRNA	574446	ENSG00000207938	1	chr10	18134051	18134071	+	miRBase:MI0003128
MI0017306_1	0	0	0	0	0	0	0	0	0	0	0	0	0	0	0	0	0	0	0	0	hsa-miR-4675	miRNA	100616383		1	chr10	20840944	20840965	+	miRBase:MI0017306
MI0008336_1	0	0	0	0	0	0	0	0	0	0	0	0	0	0	0	0	0	0	0	0	hsa-miR-1915-3p	miRNA	100302129	ENSG00000222071	1	chr10	21785505	21785524	-	miRBase:MI0008336
MI0008336_2	0	0	0	0	0	0	0	0	0	0	0	0	0	0	0	0	0	0	0	0	hsa-miR-1915-5p	miRNA	100302129	ENSG00000222071	1	chr10	21785538	21785559	-	miRBase:MI0008336
MI0016747_1	7	6	0	4	5	6	5	0	2	2	8	8	0	7	0	2	4	0	2	5	hsa-miR-1254	miRNA	100616217		1	chr10	23682337	23682360	+	miRBase:MI0016747
MI0003616_1	0	0	0	0	0	0	0	0	0	0	0	0	0	0	0	0	0	0	0	0	hsa-miR-603	miRNA	693188	ENSG00000207930	1	chr10	24564674	24564695	+	miRBase:MI0003616
MI0003617_1	0	0	0	0	0	0	0	0	0	0	0	0	0	0	0	0	0	0	0	0	hsa-miR-604	miRNA	693189	ENSG00000207612	1	chr10	29833948	29833966	-	miRBase:MI0003617
MI0005760_1	0	0	0	0	0	0	0	0	0	0	0	0	0	0	0	0	0	0	0	0	hsa-miR-938	miRNA	100126327	ENSG00000216035	1	chr10	29891240	29891261	-	miRBase:MI0005760
MI0016001_1	0	0	0	0	0	0	0	0	0	0	0	0	2	0	0	0	0	0	0	0	hsa-miR-3611	miRNA	100500890		1	chr10	35368537	35368557	-	miRBase:MI0016001
MI0017315_1	0	0	0	0	0	0	0	0	0	0	0	0	0	0	0	0	0	0	0	0	hsa-miR-4683	miRNA	100616500		1	chr10	35930109	35930131	-	miRBase:MI0017315
MI0019116_1	0	0	0	0	0	0	0	0	0	0	0	0	0	0	0	0	0	0	0	0	hsa-miR-5100	miRNA			1	chr10	43493078	43493099	+	miRBase:MI0019116
MI0014184_1	0	0	0	0	0	0	0	0	0	0	0	0	0	0	0	0	0	0	0	0	hsa-miR-3156-5p	miRNA	100422988		1	chr10	45659469	45659490	+	miRBase:MI0014184
MI0014184_2	0	0	0	0	0	0	0	0	0	0	0	0	0	0	0	0	0	0	0	0	hsa-miR-3156-3p	miRNA	100422988		1	chr10	45659510	45659530	+	miRBase:MI0014184
MI0015827_1	0	0	0	0	0	0	0	0	0	0	0	0	0	0	0	0	0	0	0	0	hsa-miR-4294	miRNA	100422895		1	chr10	50193606	50193622	-	miRBase:MI0015827
MI0003618_1	0	0	0	0	0	0	0	0	0	0	0	0	0	0	0	0	0	0	0	0	hsa-miR-605	miRNA	693190	ENSG00000207813	1	chr10	53059348	53059370	+	miRBase:MI0003618
MI0006374_1	0	0	0	0	0	0	0	0	0	0	0	0	0	0	0	0	0	0	0	0	hsa-miR-548f	miRNA	100313826	ENSG00000221594	1	chr10	56367649	56367667	-	miRBase:MI0006374
MI0016432_1	0	0	0	0	0	0	0	0	0	0	0	0	0	0	0	0	0	0	0	0	hsa-miR-3924	miRNA	100500834		1	chr10	59064249	59064270	-	miRBase:MI0016432
MI0003780_1	8	7	2	5	1	2	0	5	2	6	15	9	2	4	1	3	5	6	3	5	hsa-miR-1296	miRNA	100302150	ENSG00000221063	1	chr10	65132772	65132793	-	miRBase:MI0003780
MI0006388_1	7	6	0	4	5	6	5	0	2	2	8	8	0	7	0	2	4	0	2	5	hsa-miR-1254	miRNA	100302273	ENSG00000221184	1	chr10	70519092	70519115	+	miRBase:MI0006388
MI0017307_1	0	0	0	0	0	0	0	0	0	0	0	0	0	0	1	0	0	0	0	0	hsa-miR-4676-5p	miRNA	100616286		1	chr10	74480796	74480816	+	miRBase:MI0017307
MI0017307_2	0	0	0	0	0	0	0	0	0	0	2	0	0	0	2	0	0	1	4	0	hsa-miR-4676-3p	miRNA	100616286		1	chr10	74480830	74480851	+	miRBase:MI0017307
MI0003619_1	0	0	0	0	0	0	0	0	0	0	0	0	0	0	0	0	0	0	0	0	hsa-miR-606	miRNA	693191	ENSG00000207583	1	chr10	77312276	77312296	+	miRBase:MI0003619
MI0000826_1	0	0	0	0	0	0	0	0	0	0	0	0	0	0	0	0	0	0	0	3	hsa-miR-346	miRNA	442911	ENSG00000199104	1	chr10	88024504	88024526	-	miRBase:MI0000826
MI0017309_1	0	0	0	0	0	0	0	0	0	0	0	0	0	0	0	0	0	0	0	0	hsa-miR-4678	miRNA	100616296		1	chr10	89263647	89263668	+	miRBase:MI0017309
MI0017311_1	0	0	0	0	0	0	0	0	0	0	0	0	0	0	0	0	0	0	0	0	hsa-miR-4679	miRNA	100616192		1	chr10	90823138	90823159	-	miRBase:MI0017311
MI0017310_1	0	0	0	0	0	0	0	0	0	0	0	0	0	0	0	0	0	0	0	0	hsa-miR-4679	miRNA	100616128		1	chr10	90823101	90823122	+	miRBase:MI0017310
MI0000114_1	1621	952	436	1506	922	879	822	2953	1112	2327	2849	3176	4344	629	943	832	2486	1249	3009	2409	hsa-miR-107	miRNA	406901	ENSG00000198997	1	chr10	91352513	91352535	-	miRBase:MI0000114
MI0014185_1	0	0	0	0	0	0	4	4	3	0	0	1	8	0	3	0	3	0	3	0	hsa-miR-3157-3p	miRNA	100422892		1	chr10	97824078	97824099	-	miRBase:MI0014185
MI0014185_2	0	0	0	0	0	0	0	0	0	0	0	0	1	0	0	0	0	0	0	0	hsa-miR-3157-5p	miRNA	100422892		1	chr10	97824126	97824147	-	miRBase:MI0014185
MI0003620_1	0	0	0	0	0	0	0	0	0	0	0	0	0	0	0	0	0	0	0	0	hsa-miR-607	miRNA	693192	ENSG00000207976	1	chr10	98588441	98588461	-	miRBase:MI0003620
MI0019290_1	0	0	0	0	0	0	0	0	0	0	0	0	0	0	0	0	0	0	0	0	hsa-miR-5686	miRNA			1	chr10	98901450	98901470	+	miRBase:MI0019290
MI0006349_1	2	11	2	8	4	0	2	10	2	8	3	13	5	4	3	1	4	5	9	3	hsa-miR-1287	miRNA	100302133	ENSG00000221419	1	chr10	100155028	100155049	-	miRBase:MI0006349
MI0017317_1	6	9	2	3	2	1	0	14	7	8	17	4	2	2	4	0	5	5	18	12	hsa-miR-4685-3p	miRNA	100616482		1	chr10	100191049	100191070	-	miRBase:MI0017317
MI0017317_2	0	0	0	0	0	0	0	0	0	0	0	0	0	0	0	0	0	0	0	0	hsa-miR-4685-5p	miRNA	100616482		1	chr10	100191089	100191114	-	miRBase:MI0017317
MI0003621_1	0	0	0	0	0	0	0	0	0	0	0	0	0	0	0	0	0	0	0	0	hsa-miR-608	miRNA	693193	ENSG00000207551	1	chr10	102734757	102734781	+	miRBase:MI0003621
MI0014186_1	0	0	0	0	0	0	0	0	0	0	0	0	0	0	0	0	0	0	0	0	hsa-miR-3158-5p	miRNA	100422900		1	chr10	103361186	103361206	+	miRBase:MI0014186
MI0014186_2	25	37	9	33	44	15	24	46	34	33	109	28	15	21	13	35	48	42	64	63	hsa-miR-3158-3p	miRNA	100422900		1	chr10	103361223	103361244	+	miRBase:MI0014186
MI0014187_1	25	37	9	33	44	15	24	46	34	33	109	28	15	21	13	35	48	42	64	63	hsa-miR-3158-3p	miRNA	100423033		1	chr10	103361184	103361205	-	miRBase:MI0014187
MI0014187_2	0	0	0	0	0	0	0	0	0	0	0	0	0	0	0	0	0	0	1	0	hsa-miR-3158-5p	miRNA	100423033		1	chr10	103361222	103361242	-	miRBase:MI0014187
MI0003129_1	168	342	66	226	145	63	68	481	335	673	1915	865	191	103	76	575	587	721	1414	2623	hsa-miR-146b-5p	miRNA	574447	ENSG00000202569	1	chr10	104196277	104196298	+	miRBase:MI0003129
MI0003129_2	2	25	6	3	5	1	2	12	6	8	24	12	6	3	2	13	4	10	11	1	hsa-miR-146b-3p	miRNA	574447	ENSG00000202569	1	chr10	104196313	104196334	+	miRBase:MI0003129
MI0006444_1	58	110	25	66	52	51	51	131	75	142	247	247	174	103	84	151	119	120	186	79	hsa-miR-1307-3p	miRNA	100302174	ENSG00000221767	1	chr10	105154058	105154079	-	miRBase:MI0006444
MI0006444_2	129	293	57	257	83	55	173	405	90	246	598	825	953	201	139	224	349	179	488	199	hsa-miR-1307-5p	miRNA	100302174	ENSG00000221767	1	chr10	105154098	105154118	-	miRBase:MI0006444
MI0005758_1	0	0	0	0	0	0	0	0	0	0	0	0	0	0	0	0	0	0	0	0	hsa-miR-936	miRNA	100126326	ENSG00000216083	1	chr10	105807909	105807930	-	miRBase:MI0005758
MI0003622_1	0	0	0	0	0	0	0	0	0	0	0	0	0	0	0	0	0	0	0	0	hsa-miR-609	miRNA	693194	ENSG00000208033	1	chr10	105978607	105978626	-	miRBase:MI0003622
MI0016843_1	3	0	0	0	0	0	0	5	0	0	9	0	5	0	0	0	4	2	0	1	hsa-miR-4482-3p	miRNA	100616323		1	chr10	106028099	106028120	-	miRBase:MI0016843
MI0016843_2	0	0	0	0	0	0	0	0	0	0	0	0	0	0	0	0	0	0	0	0	hsa-miR-4482-5p	miRNA	100616323		1	chr10	106028135	106028156	-	miRBase:MI0016843
MI0017312_1	0	0	0	0	0	0	0	0	0	0	0	0	0	0	0	0	0	0	0	0	hsa-miR-4680-5p	miRNA	100616113		1	chr10	112657852	112657874	+	miRBase:MI0017312
MI0017312_2	0	0	0	0	0	0	0	0	0	0	0	0	0	0	0	0	0	0	0	0	hsa-miR-4680-3p	miRNA	100616113		1	chr10	112657889	112657909	+	miRBase:MI0017312
MI0006344_1	0	0	0	0	0	0	0	5	2	5	0	3	0	0	1	0	0	0	2	0	hsa-miR-548e	miRNA	100302231	ENSG00000221214	1	chr10	112748736	112748757	+	miRBase:MI0006344
MI0015822_1	0	0	0	0	0	0	0	0	0	0	0	0	0	0	0	0	0	0	0	0	hsa-miR-4295	miRNA	100422909		1	chr10	114393939	114393956	+	miRBase:MI0015822
MI0016844_1	0	0	0	0	0	0	0	0	0	0	0	0	0	0	0	0	0	0	0	0	hsa-miR-4483	miRNA	100616162		1	chr10	115537759	115537775	-	miRBase:MI0016844
MI0010629_1	5	20	4	6	8	9	1	17	7	3	41	11	44	7	8	8	5	10	19	13	hsa-miR-2110	miRNA	100302224	ENSG00000238742	1	chr10	115933910	115933931	-	miRBase:MI0010629
MI0016064_1	0	0	0	0	0	0	0	0	0	0	0	0	0	0	0	0	0	0	0	0	hsa-miR-3663-3p	miRNA	100500893		1	chr10	118927206	118927228	-	miRBase:MI0016064
MI0016064_2	0	2	0	0	0	0	0	0	0	0	0	0	0	0	0	0	0	0	0	0	hsa-miR-3663-5p	miRNA	100500893		1	chr10	118927245	118927265	-	miRBase:MI0016064
MI0017313_1	0	0	0	0	0	0	0	0	0	0	0	0	0	0	0	0	0	0	0	0	hsa-miR-4681	miRNA	100616398		1	chr10	121137487	121137508	+	miRBase:MI0017313
MI0017314_1	0	0	0	0	0	0	0	0	0	0	0	0	0	0	0	0	0	0	0	0	hsa-miR-4682	miRNA	100616322		1	chr10	121718034	121718056	+	miRBase:MI0017314
MI0016598_1	0	0	0	0	0	0	0	0	0	0	0	0	0	0	0	0	0	0	0	0	hsa-miR-3941	miRNA	100500866		1	chr10	124176540	124176561	+	miRBase:MI0016598
MI0015823_1	0	0	0	0	0	0	0	0	0	0	0	0	0	0	0	0	0	0	0	0	hsa-miR-4296	miRNA	100423041		1	chr10	126721413	126721429	-	miRBase:MI0015823
MI0016845_1	0	0	0	0	0	0	0	0	0	0	0	0	0	0	0	0	0	0	0	0	hsa-miR-4484	miRNA	100616327		1	chr10	127508372	127508391	+	miRBase:MI0016845
MI0015824_1	0	0	0	0	0	0	0	0	0	0	0	0	0	0	0	0	0	0	0	0	hsa-miR-4297	miRNA	100422873		1	chr10	131641613	131641628	-	miRBase:MI0015824
MI0015825_1	11	24	5	14	10	8	12	24	13	45	27	48	39	8	8	27	32	18	54	12	hsa-miR-378c	miRNA	100422867		1	chr10	132760897	132760921	-	miRBase:MI0015825
MI0003130_1	0	0	0	0	0	0	0	0	0	0	0	0	0	1	0	0	0	0	0	0	hsa-miR-202-3p	miRNA	574448	ENSG00000199089	1	chr10	135061042	135061061	-	miRBase:MI0003130
MI0003130_2	0	0	0	0	0	0	0	0	0	0	0	0	0	0	0	0	0	0	0	0	hsa-miR-202-5p	miRNA	574448	ENSG00000199089	1	chr10	135061076	135061097	-	miRBase:MI0003130
MI0016601_1	2	0	0	0	0	3	0	0	0	0	0	6	2	1	0	0	1	0	0	0	hsa-miR-3944-3p	miRNA	100500911		1	chr10	135185083	135185105	-	miRBase:MI0016601
MI0016601_2	0	0	0	1	0	0	0	0	0	0	0	0	0	0	0	0	0	0	0	0	hsa-miR-3944-5p	miRNA	100500911		1	chr10	135185125	135185145	-	miRBase:MI0016601
MI0016049_1	0	0	0	0	0	0	0	0	0	0	0	0	0	0	0	0	0	0	0	0	hsa-miR-3649	miRNA	100500816		1	chr12	1769482	1769500	-	miRBase:MI0016049
MI0000650_1	0	0	0	0	0	0	0	0	0	0	0	0	0	0	0	0	0	0	0	0	hsa-miR-200c-5p	miRNA	406985	ENSG00000207713	1	chr12	7072866	7072887	+	miRBase:MI0000650
MI0000650_2	2	12	3	3	0	1	0	15	4	12	6	101	33	11	22	0	3	13	121	35	hsa-miR-200c-3p	miRNA	406985	ENSG00000207713	1	chr12	7072905	7072927	+	miRBase:MI0000650
MI0000457_1	0	0	0	0	0	0	0	1	0	0	0	0	1	0	0	0	0	0	0	3	hsa-miR-141-5p	miRNA	406933	ENSG00000207708	1	chr12	7073276	7073297	+	miRBase:MI0000457
MI0000457_2	5	2	3	11	1	8	1	107	3	19	14	28	41	11	10	3	56	23	66	46	hsa-miR-141-3p	miRNA	406933	ENSG00000207708	1	chr12	7073318	7073339	+	miRBase:MI0000457
MI0015975_1	0	0	0	0	0	0	0	0	0	0	0	0	0	0	0	0	0	0	0	0	hsa-miR-1244	miRNA	100422872		1	chr12	9392068	9392093	-	miRBase:MI0015975
MI0003626_1	0	0	0	0	0	0	0	0	0	0	0	0	0	0	0	0	0	0	0	0	hsa-miR-613	miRNA	693198	ENSG00000207983	1	chr12	12917643	12917662	+	miRBase:MI0003626
MI0003627_1	0	0	0	0	0	0	0	0	0	0	0	0	0	0	0	0	0	0	0	0	hsa-miR-614	miRNA	693199	ENSG00000207817	1	chr12	13068816	13068838	+	miRBase:MI0003627
MI0016992_1	0	0	0	0	0	0	0	0	0	0	0	0	0	0	0	0	0	0	0	0	hsa-miR-3974	miRNA	100616279		1	chr12	17826242	17826264	+	miRBase:MI0016992
MI0005712_1	0	0	0	0	0	0	0	0	0	0	0	0	0	0	0	0	0	0	0	0	hsa-miR-920	miRNA	100126320	ENSG00000216192	1	chr12	24365405	24365424	+	miRBase:MI0005712
MI0015833_1	0	0	0	0	0	0	0	0	0	0	0	0	0	0	0	0	0	0	0	0	hsa-miR-4302	miRNA	100422897		1	chr12	26026985	26027002	-	miRBase:MI0015833
MI0017331_1	0	0	0	0	0	0	0	0	0	0	0	0	0	0	0	0	0	0	0	0	hsa-miR-4698	miRNA	100616486		1	chr12	47581643	47581665	+	miRBase:MI0017331
MI0016856_1	0	0	0	0	0	0	0	0	0	0	0	0	0	0	0	0	0	0	0	0	hsa-miR-4494	miRNA	100616478		1	chr12	47757980	47758001	-	miRBase:MI0016856
MI0006353_1	0	0	0	0	0	5	0	0	0	0	14	1	1	3	1	0	0	3	7	4	hsa-miR-1291	miRNA	100302221		1	chr12	49048277	49048300	-	miRBase:MI0006353
MI0017334_1	0	0	0	0	0	0	0	0	0	0	0	0	0	0	0	0	0	0	0	2	hsa-miR-4701-3p	miRNA	100616262		1	chr12	49165763	49165782	-	miRBase:MI0017334
MI0017334_2	0	0	0	0	0	0	0	0	0	0	0	0	1	0	0	0	0	1	0	5	hsa-miR-4701-5p	miRNA	100616262		1	chr12	49165797	49165818	-	miRBase:MI0017334
MI0006355_1	0	0	0	0	0	0	0	0	0	0	0	0	0	0	0	0	0	0	0	0	hsa-miR-1293	miRNA	100302220	ENSG00000221604	1	chr12	50627965	50627986	-	miRBase:MI0006355
MI0000279_1	0	0	0	2	0	5	0	7	0	0	0	0	1	0	0	0	3	1	2	0	hsa-miR-196a-5p	miRNA	406973	ENSG00000207924	1	chr12	54385546	54385567	+	miRBase:MI0000279
MI0000279_2	0	0	0	0	0	0	0	0	0	0	0	0	0	0	0	0	0	0	0	0	hsa-miR-196a-3p	miRNA	406973	ENSG00000207924	1	chr12	54385583	54385604	+	miRBase:MI0000279
MI0003628_1	0	0	0	0	0	0	0	0	0	0	0	0	0	0	0	3	0	2	0	0	hsa-miR-615-5p	miRNA	693200	ENSG00000207571	1	chr12	54427751	54427772	+	miRBase:MI0003628
MI0003628_2	0	0	0	0	0	0	0	6	0	0	5	0	0	1	0	0	3	4	0	6	hsa-miR-615-3p	miRNA	693200	ENSG00000207571	1	chr12	54427794	54427815	+	miRBase:MI0003628
MI0017335_1	0	0	0	0	0	0	0	0	0	0	0	0	0	0	0	0	0	0	0	1	hsa-miR-3198	miRNA	100616400		1	chr12	54625191	54625212	-	miRBase:MI0017335
MI0000811_1	0	0	0	0	0	1	2	4	0	3	1	0	0	0	0	0	0	0	0	1	hsa-miR-148b-5p	miRNA	442892	ENSG00000199122	1	chr12	54731024	54731045	+	miRBase:MI0000811
MI0000811_2	34	58	2	40	17	15	24	54	36	99	147	68	116	14	34	30	98	82	202	44	hsa-miR-148b-3p	miRNA	442892	ENSG00000199122	1	chr12	54731062	54731083	+	miRBase:MI0000811
MI0006318_1	0	5	2	2	4	0	0	3	1	0	0	13	0	2	0	1	2	0	3	2	hsa-miR-1228-5p	miRNA	100302201	ENSG00000221365	1	chr12	57588287	57588307	+	miRBase:MI0006318
MI0006318_2	0	0	0	0	0	3	0	0	0	3	0	0	0	2	0	0	2	1	3	0	hsa-miR-1228-3p	miRNA	100302201	ENSG00000221365	1	chr12	57588338	57588357	+	miRBase:MI0006318
MI0003629_1	0	0	0	0	0	0	0	0	0	0	0	0	0	0	0	0	0	0	0	0	hsa-miR-616-3p	miRNA	693201	ENSG00000208028	1	chr12	57912966	57912987	-	miRBase:MI0003629
MI0003629_2	3	0	0	7	1	0	0	2	0	1	1	1	7	0	0	0	2	1	2	0	hsa-miR-616-5p	miRNA	693201	ENSG00000208028	1	chr12	57913006	57913027	-	miRBase:MI0003629
MI0000750_1	0	0	0	0	4	0	0	0	0	3	0	0	4	0	0	0	1	0	0	0	hsa-miR-26a-2-3p	miRNA	407016	ENSG00000207789	1	chr12	58218403	58218424	-	miRBase:MI0000750
MI0000750_2	586	751	356	984	317	413	839	1548	1296	3200	5626	1504	1957	859	555	525	2501	2325	4637	3620	hsa-miR-26a-5p	miRNA	407016	ENSG00000207789	1	chr12	58218441	58218462	-	miRBase:MI0000750
MI0000434_1	1421	1148	590	1691	790	922	750	3195	1537	5203	6514	2605	2565	1086	1065	1639	3842	2892	7268	3333	hsa-let-7i-5p	miRNA	406891	ENSG00000199179	1	chr12	62997471	62997492	+	miRBase:MI0000434
MI0000434_2	22	12	4	26	10	7	9	17	2	20	30	31	43	9	17	15	15	16	36	27	hsa-let-7i-3p	miRNA	406891	ENSG00000199179	1	chr12	62997527	62997548	+	miRBase:MI0000434
MI0003630_1	0	0	0	0	0	0	0	0	0	0	0	0	0	0	0	0	0	0	0	0	hsa-miR-548c-5p	miRNA	693129	ENSG00000207546	1	chr12	65016313	65016334	+	miRBase:MI0003630
MI0003630_2	0	0	0	0	0	0	0	0	0	0	0	0	0	0	0	0	0	0	0	0	hsa-miR-548c-3p	miRNA	693129	ENSG00000207546	1	chr12	65016349	65016370	+	miRBase:MI0003630
MI0016688_1	0	0	0	0	0	0	0	0	0	0	0	0	0	0	0	0	0	0	0	0	hsa-miR-548z	miRNA	100500856		1	chr12	65016310	65016332	-	miRBase:MI0016688
MI0006426_1	0	0	0	0	0	0	0	0	0	0	0	0	0	0	0	0	0	0	0	0	hsa-miR-1279	miRNA	100302182		1	chr12	69666968	69666984	-	miRBase:MI0006426
MI0016417_1	0	0	0	0	0	0	0	0	0	0	0	0	0	0	0	0	0	0	0	0	hsa-miR-3913-3p	miRNA	100500903		1	chr12	69978524	69978545	-	miRBase:MI0016417
MI0016417_2	0	0	0	0	0	1	0	0	0	0	0	0	6	0	0	0	1	0	2	0	hsa-miR-3913-5p	miRNA	100500903		1	chr12	69978560	69978581	-	miRBase:MI0016417
MI0016418_1	0	0	0	0	0	1	0	0	0	0	0	0	6	0	0	0	1	0	2	0	hsa-miR-3913-5p	miRNA	100500868		1	chr12	69978524	69978545	+	miRBase:MI0016418
MI0016418_2	0	0	0	0	0	0	0	0	0	0	0	0	0	0	0	0	0	0	0	0	hsa-miR-3913-3p	miRNA	100500868		1	chr12	69978560	69978581	+	miRBase:MI0016418
MI0006434_1	0	0	0	0	0	0	0	0	0	0	0	0	0	0	0	0	0	0	0	0	hsa-miR-1252	miRNA	100302136	ENSG00000221788	1	chr12	79813041	79813062	+	miRBase:MI0006434
MI0003631_1	0	0	0	0	0	0	0	0	0	0	0	0	0	0	0	0	0	0	0	0	hsa-miR-617	miRNA	693202	ENSG00000207763	1	chr12	81226372	81226393	-	miRBase:MI0003631
MI0003632_1	0	0	0	2	0	0	0	0	0	0	0	0	1	0	3	0	1	0	0	0	hsa-miR-618	miRNA	693203	ENSG00000208022	1	chr12	81329575	81329597	-	miRBase:MI0003632
MI0017332_1	0	0	0	0	0	0	0	0	0	0	0	0	0	0	0	0	0	0	0	0	hsa-miR-4699-5p	miRNA	100616133		1	chr12	81552176	81552197	+	miRBase:MI0017332
MI0017332_2	0	0	0	0	0	0	0	0	0	0	0	0	0	0	0	0	0	0	0	0	hsa-miR-4699-3p	miRNA	100616133		1	chr12	81552212	81552233	+	miRBase:MI0017332
MI0019307_1	0	0	0	0	0	0	0	0	0	0	0	0	0	0	0	0	0	0	0	0	hsa-miR-5700	miRNA			1	chr12	94955570	94955591	+	miRBase:MI0019307
MI0003131_1	0	0	0	0	0	0	0	0	0	0	0	0	0	0	0	0	0	0	0	0	hsa-miR-492	miRNA	574449	ENSG00000208038	1	chr12	95228203	95228225	+	miRBase:MI0003131
MI0000812_1	0	0	0	0	6	0	0	0	0	2	4	4	2	0	0	0	2	0	10	0	hsa-miR-331-5p	miRNA	442903	ENSG00000199172	1	chr12	95702221	95702242	+	miRBase:MI0000812
MI0000812_2	1	10	0	4	1	1	0	0	0	5	11	2	12	2	1	9	12	12	11	5	hsa-miR-331-3p	miRNA	442903	ENSG00000199172	1	chr12	95702256	95702276	+	miRBase:MI0000812
MI0016086_1	0	0	0	0	0	0	0	0	0	0	0	0	0	0	0	0	0	0	0	0	hsa-miR-3685	miRNA	100500802		1	chr12	95703704	95703725	+	miRBase:MI0016086
MI0006386_1	0	0	0	0	0	0	0	0	0	0	0	0	0	0	0	0	0	0	0	0	hsa-miR-1251	miRNA	100302289	ENSG00000221479	1	chr12	97885691	97885711	+	miRBase:MI0006386
MI0000453_1	0	0	0	0	0	0	0	0	0	0	0	0	0	0	0	0	0	0	0	0	hsa-miR-135a-5p	miRNA	406926	ENSG00000207586	1	chr12	97957612	97957634	+	miRBase:MI0000453
MI0016857_1	0	0	0	0	0	0	0	0	0	0	0	0	0	0	0	0	0	0	0	0	hsa-miR-4495	miRNA	100616287		1	chr12	98332875	98332895	-	miRBase:MI0016857
MI0015834_1	0	0	0	0	0	0	0	0	0	0	0	0	0	0	0	0	0	0	0	0	hsa-miR-4303	miRNA	100422924		1	chr12	98389200	98389216	-	miRBase:MI0015834
MI0008195_1	0	0	0	0	0	0	0	0	0	0	0	0	0	0	0	0	0	0	0	0	hsa-miR-1827	miRNA	100302217	ENSG00000221476	1	chr12	100583710	100583727	+	miRBase:MI0008195
MI0016052_1	0	0	0	0	0	0	0	0	0	0	0	0	0	0	0	0	0	0	0	0	hsa-miR-3652	miRNA	100500842		1	chr12	104324203	104324220	+	miRBase:MI0016052
MI0016429_1	0	0	0	0	0	0	0	0	0	0	0	0	0	0	0	0	0	0	0	0	hsa-miR-3922-5p	miRNA	100500843		1	chr12	104985423	104985445	+	miRBase:MI0016429
MI0016429_2	0	0	0	0	0	0	0	0	0	0	0	0	0	0	0	0	0	0	0	0	hsa-miR-3922-3p	miRNA	100500843		1	chr12	104985472	104985493	+	miRBase:MI0016429
MI0016858_1	0	0	0	0	0	0	0	0	0	0	0	0	0	0	0	0	0	0	0	0	hsa-miR-4496	miRNA	100616240		1	chr12	109029625	109029646	+	miRBase:MI0016858
MI0003633_1	0	0	0	0	0	0	0	0	0	0	0	0	0	0	0	0	0	0	0	0	hsa-miR-619	miRNA	693204	ENSG00000207622	1	chr12	109230699	109230722	-	miRBase:MI0003633
MI0016859_1	0	0	0	0	0	1	0	0	0	0	0	0	3	0	0	0	0	0	0	0	hsa-miR-4497	miRNA	100616454		1	chr12	110271155	110271171	+	miRBase:MI0016859
MI0016057_1	0	0	0	0	0	0	0	0	0	0	0	0	0	0	0	0	0	0	0	0	hsa-miR-3657	miRNA	100500889		1	chr12	112475431	112475451	-	miRBase:MI0016057
MI0006362_1	0	0	0	0	0	0	0	0	0	0	0	0	0	0	0	0	0	0	0	0	hsa-miR-1302	miRNA	100302227	ENSG00000221560	1	chr12	113132887	113132907	-	miRBase:MI0006362
MI0003634_1	0	0	0	0	0	0	0	0	0	0	0	1	0	0	0	0	0	0	0	0	hsa-miR-620	miRNA	693205	ENSG00000207967	1	chr12	116586380	116586399	-	miRBase:MI0003634
MI0016824_1	0	0	0	0	0	0	0	0	0	0	0	0	0	0	0	0	0	0	0	0	hsa-miR-4472	miRNA	100616309		1	chr12	116866099	116866116	-	miRBase:MI0016824
MI0006271_1	0	0	0	0	0	0	0	0	0	0	0	0	0	0	0	0	0	0	0	0	hsa-miR-1178	miRNA	100302274	ENSG00000221323	1	chr12	120151454	120151474	-	miRBase:MI0006271
MI0016860_1	0	0	0	0	0	0	0	0	0	0	0	0	0	0	0	0	0	0	0	0	hsa-miR-4498	miRNA	100616179		1	chr12	120593277	120593298	-	miRBase:MI0016860
MI0017333_1	0	0	0	0	0	0	0	0	0	0	0	0	0	0	0	0	0	0	0	0	hsa-miR-4700-5p	miRNA	100616329		1	chr12	121161005	121161026	+	miRBase:MI0017333
MI0017333_2	0	0	0	0	0	0	0	0	0	0	0	0	0	0	0	0	0	0	0	0	hsa-miR-4700-3p	miRNA	100616329		1	chr12	121161036	121161061	+	miRBase:MI0017333
MI0015832_1	0	0	0	0	0	0	0	0	0	0	0	0	0	0	0	0	0	0	0	0	hsa-miR-4304	miRNA	100422931		1	chr12	123495249	123495265	-	miRBase:MI0015832
MI0016412_1	0	0	0	0	0	0	0	0	0	0	0	0	0	0	0	0	0	0	0	0	hsa-miR-3908	miRNA	100500909		1	chr12	124020960	124020981	+	miRBase:MI0016412
MI0018167_1	0	0	0	0	0	0	0	0	0	0	0	0	0	0	0	0	0	0	0	0	hsa-miR-5188	miRNA			1	chr12	125400156	125400178	+	miRBase:MI0018167
MI0016861_1	0	0	0	0	0	0	0	0	0	0	0	0	0	0	0	0	0	0	0	0	hsa-miR-4419b	miRNA	100616298		1	chr12	128729092	128729109	+	miRBase:MI0016861
MI0016002_1	0	0	0	0	0	0	0	0	0	0	0	0	0	0	0	0	0	0	0	0	hsa-miR-3612	miRNA	100500817		1	chr12	128778650	128778671	+	miRBase:MI0016002
MI0000286_1	85	101	34	62	70	57	130	296	100	238	267	495	279	83	66	314	395	224	409	149	hsa-miR-210	miRNA	406992	ENSG00000199038	1	chr11	568112	568133	-	miRBase:MI0000286
MI0015830_1	0	0	0	0	0	0	0	0	0	0	0	0	0	0	0	0	0	0	0	0	hsa-miR-4298	miRNA	100423021		1	chr11	1880735	1880756	-	miRBase:MI0015830
MI0005416_1	0	0	0	0	0	0	5	2	0	0	4	0	3	0	0	0	0	0	0	0	hsa-miR-675-3p	miRNA	100033819	ENSG00000211502	1	chr11	2017998	2018017	-	miRBase:MI0005416
MI0005416_2	0	0	0	1	0	0	12	3	0	2	2	17	6	0	0	13	12	3	1	87	hsa-miR-675-5p	miRNA	100033819	ENSG00000211502	1	chr11	2018030	2018052	-	miRBase:MI0005416
MI0002467_1	2	0	2	3	0	0	6	3	1	1	2	16	5	0	3	0	1	3	0	6	hsa-miR-483-3p	miRNA	619552	ENSG00000207805	1	chr11	2155372	2155392	-	miRBase:MI0002467
MI0002467_2	10	5	8	5	0	2	13	0	6	1	3	71	3	2	0	0	5	3	10	181	hsa-miR-483-5p	miRNA	619552	ENSG00000207805	1	chr11	2155411	2155432	-	miRBase:MI0002467
MI0017318_1	0	0	0	0	0	0	0	0	0	0	0	0	0	0	0	0	0	0	0	1	hsa-miR-4686	miRNA	100616126		1	chr11	2194302	2194324	+	miRBase:MI0017318
MI0017319_1	0	0	0	0	0	1	1	0	3	7	5	0	2	2	1	0	2	0	11	3	hsa-miR-4687-5p	miRNA	100616453		1	chr11	3877303	3877324	+	miRBase:MI0017319
MI0017319_2	0	0	0	0	0	0	0	0	0	0	0	0	0	0	0	0	0	0	0	0	hsa-miR-4687-3p	miRNA	100616453		1	chr11	3877343	3877363	+	miRBase:MI0017319
MI0006417_1	0	0	0	0	0	0	0	0	0	0	0	0	0	0	0	0	0	0	0	0	hsa-miR-302e	miRNA	100302120	ENSG00000221703	1	chr11	7256002	7256018	+	miRBase:MI0006417
MI0019296_1	0	0	0	0	0	0	0	0	0	0	0	0	0	0	0	0	0	0	0	0	hsa-miR-5691	miRNA			1	chr11	9111897	9111918	-	miRBase:MI0019296
MI0016846_1	0	0	0	0	0	0	0	0	2	0	0	5	2	0	0	0	1	0	1	2	hsa-miR-4485	miRNA	100616263		1	chr11	10529824	10529843	-	miRBase:MI0016846
MI0015829_1	0	0	0	0	0	0	0	0	0	0	0	0	0	0	0	0	0	0	0	0	hsa-miR-4299	miRNA	100423026		1	chr11	11678208	11678225	-	miRBase:MI0015829
MI0014188_1	0	0	0	0	0	0	0	0	0	0	0	1	0	0	0	0	0	0	0	0	hsa-miR-3159	miRNA	100423016		1	chr11	18409343	18409364	+	miRBase:MI0014188
MI0016847_1	0	0	0	0	0	0	0	0	0	0	0	0	0	0	0	0	0	0	0	0	hsa-miR-4486	miRNA	100616118		1	chr11	19596861	19596877	+	miRBase:MI0016847
MI0017327_1	0	0	0	0	0	0	0	0	0	0	0	0	0	0	0	0	0	0	0	0	hsa-miR-4694-3p	miRNA	100616426		1	chr11	19781559	19781579	-	miRBase:MI0017327
MI0017327_2	0	0	0	0	0	0	0	0	0	0	0	0	0	0	0	0	0	0	0	0	hsa-miR-4694-5p	miRNA	100616426		1	chr11	19781599	19781620	-	miRBase:MI0017327
MI0003623_1	0	0	0	0	1	0	2	0	0	0	0	1	0	0	0	0	0	0	4	0	hsa-miR-610	miRNA	693195	ENSG00000207874	1	chr11	28078377	28078397	+	miRBase:MI0003623
MI0017320_1	1	0	0	0	1	0	0	2	0	4	7	2	0	0	2	0	0	3	3	5	hsa-miR-1343	miRNA	100616437		1	chr11	34963435	34963456	+	miRBase:MI0017320
MI0016991_1	0	0	0	0	0	0	0	0	0	0	0	0	0	0	0	0	0	0	0	0	hsa-miR-3973	miRNA	100616311		1	chr11	36031731	36031753	+	miRBase:MI0016991
MI0003933_1	0	0	0	0	0	0	0	0	0	0	0	0	0	0	0	0	0	0	0	0	hsa-miR-670	miRNA	100313777	ENSG00000211568	1	chr11	43581225	43581244	+	miRBase:MI0003933
MI0000473_1	2	0	0	0	0	0	0	1	0	1	0	1	5	3	0	0	0	3	0	1	hsa-miR-129-5p	miRNA	406918	ENSG00000199077	1	chr11	43602958	43602978	+	miRBase:MI0000473
MI0000473_2	0	0	0	0	0	0	0	0	0	0	0	0	5	0	0	0	0	0	0	3	hsa-miR-129-2-3p	miRNA	406918	ENSG00000199077	1	chr11	43603000	43603021	+	miRBase:MI0000473
MI0017321_1	0	0	0	0	0	0	0	0	0	0	0	0	0	0	0	0	2	0	0	0	hsa-miR-4688	miRNA	100616368		1	chr11	46398006	46398027	+	miRBase:MI0017321
MI0014189_1	0	0	0	0	0	0	0	0	0	0	0	2	0	0	0	0	0	0	0	0	hsa-miR-3160-3p	miRNA	100422827		1	chr11	46473365	46473386	-	miRBase:MI0014189
MI0014189_2	0	0	0	0	0	0	0	0	0	0	0	0	0	0	0	0	0	0	0	0	hsa-miR-3160-5p	miRNA	100422827		1	chr11	46473406	46473427	-	miRBase:MI0014189
MI0014190_1	0	0	0	0	0	0	0	0	0	0	0	0	0	0	0	0	0	0	0	0	hsa-miR-3160-5p	miRNA	100422825		1	chr11	46473367	46473388	+	miRBase:MI0014190
MI0014190_2	0	0	0	0	0	0	0	0	0	0	0	2	0	0	0	0	0	0	0	0	hsa-miR-3160-3p	miRNA	100422825		1	chr11	46473408	46473429	+	miRBase:MI0014190
MI0019138_1	0	0	0	0	0	0	0	0	0	0	0	0	0	0	0	0	0	0	0	0	hsa-miR-5582-3p	miRNA			1	chr11	46774675	46774696	-	miRBase:MI0019138
MI0019138_2	0	0	0	0	0	0	0	0	0	0	0	0	0	0	0	0	0	0	0	0	hsa-miR-5582-5p	miRNA			1	chr11	46774721	46774742	-	miRBase:MI0019138
MI0016848_1	0	0	0	0	0	0	0	0	0	0	0	0	0	0	0	0	0	0	0	0	hsa-miR-4487	miRNA	100616222		1	chr11	47422574	47422592	+	miRBase:MI0016848
MI0014191_1	3	0	0	0	0	0	0	5	4	4	0	10	5	0	0	0	0	0	0	5	hsa-miR-3161	miRNA	100423000		1	chr11	48118343	48118365	+	miRBase:MI0014191
MI0000448_1	0	0	0	0	0	0	0	0	0	0	0	0	0	0	0	0	0	0	0	0	hsa-miR-130a-5p	miRNA	406919	ENSG00000208009	1	chr11	57408691	57408712	+	miRBase:MI0000448
MI0000448_2	247	225	58	195	135	113	167	462	144	396	477	711	652	114	228	309	847	252	614	712	hsa-miR-130a-3p	miRNA	406919	ENSG00000208009	1	chr11	57408725	57408746	+	miRBase:MI0000448
MI0014192_1	0	0	1	0	0	0	0	0	0	0	0	0	0	0	0	0	0	0	0	0	hsa-miR-3162-3p	miRNA	100422880		1	chr11	59362560	59362580	-	miRBase:MI0014192
MI0014192_2	0	0	0	0	0	0	0	0	0	0	0	0	0	0	0	0	0	0	0	0	hsa-miR-3162-5p	miRNA	100422880		1	chr11	59362600	59362622	-	miRBase:MI0014192
MI0016849_1	0	0	0	0	0	0	0	0	0	0	0	0	1	0	0	0	1	0	0	0	hsa-miR-4488	miRNA	100616470		1	chr11	61276071	61276088	+	miRBase:MI0016849
MI0003624_1	0	0	0	0	0	0	0	0	0	0	0	0	0	0	0	0	0	0	0	0	hsa-miR-611	miRNA	693196	ENSG00000207601	1	chr11	61559972	61559994	-	miRBase:MI0003624
MI0008329_1	1	1	0	1	2	4	1	5	8	11	6	1	2	0	11	0	0	5	4	7	hsa-miR-1908	miRNA	100302263	ENSG00000222326	1	chr11	61582681	61582701	-	miRBase:MI0008329
MI0006327_1	0	0	0	0	0	0	0	0	0	0	0	0	2	0	0	0	0	0	0	0	hsa-miR-1237	miRNA	100302280	ENSG00000221273	1	chr11	64136155	64136175	+	miRBase:MI0006327
MI0000234_1	0	0	0	0	0	0	0	0	0	0	0	0	0	0	0	0	0	0	0	0	hsa-miR-192-3p	miRNA	406967	ENSG00000207648	1	chr11	64658631	64658652	-	miRBase:MI0000234
MI0000234_2	724	888	635	693	517	279	919	2563	941	2962	2308	5077	1641	458	376	643	1975	1073	2700	798	hsa-miR-192-5p	miRNA	406967	ENSG00000207648	1	chr11	64658675	64658695	-	miRBase:MI0000234
MI0000732_1	0	3	0	0	0	0	0	0	0	0	0	0	0	0	0	0	0	0	2	0	hsa-miR-194-3p	miRNA	406970	ENSG00000207596	1	chr11	64658840	64658861	-	miRBase:MI0000732
MI0000732_2	9	11	4	17	6	1	4	29	7	14	45	23	11	2	3	7	32	6	77	35	hsa-miR-194-5p	miRNA	406970	ENSG00000207596	1	chr11	64658876	64658897	-	miRBase:MI0000732
MI0003625_1	0	0	0	0	0	0	0	0	0	0	0	0	0	0	0	0	0	0	0	0	hsa-miR-612	miRNA	693197	ENSG00000207727	1	chr11	65211944	65211968	+	miRBase:MI0003625
MI0017323_1	0	0	0	0	0	0	0	0	0	0	0	0	0	0	0	0	0	0	0	0	hsa-miR-4690-5p	miRNA	100616292		1	chr11	65403781	65403802	+	miRBase:MI0017323
MI0017323_2	0	0	0	0	0	0	0	0	0	0	2	0	0	0	0	0	0	0	0	0	hsa-miR-4690-3p	miRNA	100616292		1	chr11	65403819	65403839	+	miRBase:MI0017323
MI0016850_1	0	0	0	0	0	0	0	0	0	0	0	0	0	0	0	0	2	0	0	0	hsa-miR-4489	miRNA	100616284		1	chr11	65416668	65416688	+	miRBase:MI0016850
MI0014193_1	0	0	0	0	0	0	0	0	0	0	0	0	0	0	0	0	0	0	4	0	hsa-miR-3163	miRNA	100423029		1	chr11	66701947	66701968	-	miRBase:MI0014193
MI0017324_1	0	0	0	0	0	0	0	0	0	0	0	0	0	0	0	0	0	0	0	0	hsa-miR-4691-5p	miRNA	100616403		1	chr11	67801377	67801399	+	miRBase:MI0017324
MI0017324_2	0	0	0	0	0	0	0	0	0	0	0	0	0	0	0	0	0	0	0	0	hsa-miR-4691-3p	miRNA	100616403		1	chr11	67801416	67801438	+	miRBase:MI0017324
MI0014194_1	0	0	0	0	0	0	0	0	0	0	0	0	0	0	0	0	0	0	0	0	hsa-miR-3164	miRNA	100422846		1	chr11	68850653	68850674	+	miRBase:MI0014194
MI0006354_1	3	6	0	0	6	0	6	10	2	12	25	13	3	7	0	3	2	12	12	4	hsa-miR-548k	miRNA	100302272	ENSG00000221333	1	chr11	70130092	70130113	+	miRBase:MI0006354
MI0016065_1	0	0	0	0	0	0	0	0	0	0	0	0	0	0	0	0	0	0	0	0	hsa-miR-3664-3p	miRNA	100500844		1	chr11	70718394	70718415	-	miRBase:MI0016065
MI0016065_2	0	0	0	0	0	0	0	0	0	0	0	0	0	0	0	0	0	0	0	0	hsa-miR-3664-5p	miRNA	100500844		1	chr11	70718432	70718453	-	miRBase:MI0016065
MI0014195_1	0	0	0	0	0	0	0	0	0	0	0	0	0	0	0	0	0	0	0	0	hsa-miR-3165	miRNA	100422953		1	chr11	71783318	71783339	-	miRBase:MI0014195
MI0000261_1	0	0	3	0	0	2	0	0	0	5	0	2	0	5	1	0	1	0	3	0	hsa-miR-139-3p	miRNA	406931	ENSG00000207809	1	chr11	72326110	72326131	-	miRBase:MI0000261
MI0000261_2	6	19	7	26	0	2	0	24	11	11	40	49	30	21	7	0	22	61	39	25	hsa-miR-139-5p	miRNA	406931	ENSG00000207809	1	chr11	72326147	72326168	-	miRBase:MI0000261
MI0017325_1	0	0	0	0	0	0	0	0	0	0	0	0	0	0	0	0	0	0	0	0	hsa-miR-4692	miRNA	100616410		1	chr11	72494611	72494632	+	miRBase:MI0017325
MI0016851_1	0	0	0	0	0	0	0	0	0	0	0	0	0	0	0	0	0	0	0	0	hsa-miR-548al	miRNA	100616215		1	chr11	74110346	74110367	+	miRBase:MI0016851
MI0017329_1	0	0	0	0	0	0	0	0	0	0	0	0	0	0	0	0	0	0	0	0	hsa-miR-4696	miRNA	100616402		1	chr11	74431352	74431373	-	miRBase:MI0017329
MI0000808_1	1	4	0	1	2	1	0	0	2	4	2	5	3	0	5	0	1	5	3	3	hsa-miR-326	miRNA	442900	ENSG00000199090	1	chr11	75046152	75046171	-	miRBase:MI0000808
MI0005543_1	0	0	0	0	0	0	0	0	0	0	0	0	0	0	0	0	0	0	0	0	hsa-miR-708-3p	miRNA	100126333	ENSG00000211997	1	chr11	79113076	79113097	-	miRBase:MI0005543
MI0005543_2	0	0	0	0	0	0	0	0	0	0	0	0	0	0	0	0	0	0	0	0	hsa-miR-708-5p	miRNA	100126333	ENSG00000211997	1	chr11	79113121	79113143	-	miRBase:MI0005543
MI0019133_1	0	0	0	0	0	0	0	0	0	0	0	0	0	0	0	0	0	0	0	0	hsa-miR-5579-3p	miRNA			1	chr11	79133213	79133234	-	miRBase:MI0019133
MI0019133_2	0	0	0	0	0	0	0	0	0	0	0	0	0	0	0	0	0	0	0	0	hsa-miR-5579-5p	miRNA			1	chr11	79133250	79133270	-	miRBase:MI0019133
MI0015831_1	0	0	0	0	0	0	0	0	0	0	0	0	0	0	0	0	0	0	0	0	hsa-miR-4300	miRNA	100422823		1	chr11	81601793	81601810	-	miRBase:MI0015831
MI0014196_1	0	0	0	0	0	0	0	0	0	0	0	0	0	0	0	0	0	0	0	0	hsa-miR-3166	miRNA	100423040		1	chr11	87909729	87909751	+	miRBase:MI0014196
MI0016852_1	0	0	0	0	0	0	0	0	0	0	0	0	0	0	0	0	0	0	0	0	hsa-miR-4490	miRNA	100616186		1	chr11	90288953	90288974	-	miRBase:MI0016852
MI0006396_1	0	0	0	0	0	0	0	0	0	0	0	0	0	0	0	0	0	0	0	0	hsa-miR-1261	miRNA	100302228	ENSG00000221586	1	chr11	90602348	90602366	-	miRBase:MI0006396
MI0006371_1	0	0	0	0	0	0	0	0	0	35	0	0	0	0	0	0	0	0	0	0	hsa-miR-1304-3p	miRNA	100302240	ENSG00000221170	1	chr11	93466857	93466878	-	miRBase:MI0006371
MI0006371_2	0	0	0	0	0	0	0	0	0	0	0	0	0	0	0	0	1	0	0	0	hsa-miR-1304-5p	miRNA	100302240	ENSG00000221170	1	chr11	93466890	93466911	-	miRBase:MI0006371
MI0006361_1	0	0	0	0	0	0	0	0	0	0	0	3	1	0	0	0	0	0	0	0	hsa-miR-548l	miRNA	100313825	ENSG00000221230	1	chr11	94199711	94199732	-	miRBase:MI0006361
MI0014197_1	2	0	1	4	5	1	0	11	1	2	7	3	6	1	8	0	0	1	6	13	hsa-miR-1260b	miRNA	100422991		1	chr11	96074611	96074629	+	miRBase:MI0014197
MI0016427_1	0	0	0	0	0	0	0	0	0	0	0	0	0	0	0	0	0	0	0	0	hsa-miR-3920	miRNA	100500823		1	chr11	101390565	101390586	-	miRBase:MI0016427
MI0017326_1	0	0	0	0	0	0	0	0	0	0	0	0	0	0	0	0	0	0	0	0	hsa-miR-4693-5p	miRNA	100616457		1	chr11	103720643	103720665	+	miRBase:MI0017326
MI0017326_2	0	0	0	0	0	0	0	0	0	0	0	0	0	0	0	0	0	0	0	0	hsa-miR-4693-3p	miRNA	100616457		1	chr11	103720679	103720701	+	miRBase:MI0017326
MI0016853_1	0	0	0	0	0	0	0	0	0	0	0	0	0	0	0	0	0	0	0	0	hsa-miR-4491	miRNA	100616330		1	chr11	111218527	111218548	+	miRBase:MI0016853
MI0000742_1	0	0	0	0	0	0	0	0	0	0	0	0	0	0	0	0	0	0	0	0	hsa-miR-34b-5p	miRNA	407041	ENSG00000207811	1	chr11	111383675	111383697	+	miRBase:MI0000742
MI0000742_2	0	0	0	0	0	0	0	0	0	0	0	0	0	0	0	0	0	0	0	0	hsa-miR-34b-3p	miRNA	407041	ENSG00000207811	1	chr11	111383712	111383733	+	miRBase:MI0000742
MI0000743_1	3	0	0	0	0	0	0	0	0	0	0	6	12	4	1	1	0	0	4	4	hsa-miR-34c-5p	miRNA	407042	ENSG00000207562	1	chr11	111384176	111384198	+	miRBase:MI0000743
MI0000743_2	0	0	0	0	0	0	0	0	0	0	0	0	0	0	0	0	0	0	0	0	hsa-miR-34c-3p	miRNA	407042	ENSG00000207562	1	chr11	111384209	111384230	+	miRBase:MI0000743
MI0015828_1	0	0	0	0	0	0	0	0	0	0	0	0	0	0	0	0	0	0	0	0	hsa-miR-4301	miRNA	100422855		1	chr11	113320781	113320800	-	miRBase:MI0015828
MI0016854_1	1	0	1	1	1	0	0	2	0	5	6	8	2	0	2	16	11	1	6	14	hsa-miR-4492	miRNA	100616376		1	chr11	118781474	118781490	+	miRBase:MI0016854
MI0016056_1	0	0	0	0	0	0	0	0	0	0	1	0	0	0	0	0	0	0	0	0	hsa-miR-3656	miRNA	100500840		1	chr11	118889702	118889718	+	miRBase:MI0016056
MI0000446_1	13	0	5	6	4	0	2	2	2	3	5	2	16	2	0	8	58	3	7	10	hsa-miR-125b-1-3p	miRNA	406911	ENSG00000207971	1	chr11	121970477	121970498	-	miRBase:MI0000446
MI0000446_2	17	13	12	20	14	6	4	15	10	27	46	88	23	85	8	8	8	16	23	26	hsa-miR-125b-5p	miRNA	406911	ENSG00000207971	1	chr11	121970517	121970538	-	miRBase:MI0000446
MI0000061_1	0	0	0	0	0	0	0	0	0	0	0	0	0	0	0	0	0	0	0	0	hsa-let-7a-2-3p	miRNA	406882	ENSG00000198975	1	chr11	122017231	122017252	-	miRBase:MI0000061|RFAM:RF00027
MI0000061_2	551	467	336	927	448	663	568	1136	860	3056	4963	1231	1540	697	589	390	1279	2203	3385	5369	hsa-let-7a-5p	miRNA	406882	ENSG00000198975	1	chr11	122017276	122017297	-	miRBase:MI0000061|RFAM:RF00027
MI0000102_1	0	0	0	0	0	0	0	0	0	0	0	0	0	0	0	0	0	0	0	0	hsa-miR-100-3p	miRNA	406892	ENSG00000207994	1	chr11	122022948	122022969	-	miRBase:MI0000102|RFAM:RF00104
MI0000102_2	76	87	38	84	53	56	26	88	36	69	120	362	144	28	55	72	53	155	57	74	hsa-miR-100-5p	miRNA	406892	ENSG00000207994	1	chr11	122022983	122023004	-	miRBase:MI0000102|RFAM:RF00104
MI0016855_1	0	0	0	0	0	0	0	0	0	0	0	0	0	0	0	0	0	0	0	0	hsa-miR-4493	miRNA	100616319		1	chr11	123252149	123252169	-	miRBase:MI0016855
MI0014198_1	0	0	0	0	0	0	0	0	0	0	0	0	0	0	0	0	0	0	0	0	hsa-miR-3167	miRNA	100422918		1	chr11	126858364	126858385	-	miRBase:MI0014198
MI0017330_1	0	0	0	0	0	0	0	0	0	0	0	0	3	0	0	0	0	0	0	2	hsa-miR-4697-3p	miRNA	100616119		1	chr11	133768401	133768424	-	miRBase:MI0017330
MI0017330_2	0	0	0	0	0	0	0	0	0	0	0	0	0	0	0	0	0	0	0	0	hsa-miR-4697-5p	miRNA	100616119		1	chr11	133768446	133768467	-	miRBase:MI0017330
MI0017340_1	6	12	0	14	3	1	15	2	1	0	31	0	10	0	3	12	0	10	0	12	hsa-miR-4707-3p	miRNA	100616424		1	chr14	23426166	23426187	-	miRBase:MI0017340
MI0017340_2	0	0	0	0	0	0	0	0	0	0	0	0	0	0	0	0	0	0	0	0	hsa-miR-4707-5p	miRNA	100616424		1	chr14	23426207	23426229	-	miRBase:MI0017340
MI0000251_1	0	0	0	0	0	0	0	0	0	0	0	0	0	0	0	0	0	0	0	0	hsa-miR-208a	miRNA	406990	ENSG00000199157	1	chr14	23857811	23857832	-	miRBase:MI0000251
MI0005570_1	0	0	0	0	0	0	0	0	3	0	0	0	0	0	0	0	0	0	2	0	hsa-miR-208b	miRNA	100126336	ENSG00000215991	1	chr14	23887206	23887227	-	miRBase:MI0005570
MI0015838_1	0	0	0	0	0	0	0	0	0	0	0	0	0	0	0	0	0	0	0	0	hsa-miR-4307	miRNA	100423019		1	chr14	27377903	27377921	+	miRBase:MI0015838
MI0014202_1	0	0	0	0	0	0	0	0	0	0	0	0	0	0	0	0	0	0	0	0	hsa-miR-3171	miRNA	100422830		1	chr14	28102452	28102475	-	miRBase:MI0014202
MI0003638_1	0	0	0	0	0	0	0	0	0	0	0	0	0	0	0	0	0	0	0	0	hsa-miR-624-3p	miRNA	693209	ENSG00000207952	1	chr14	31483875	31483895	-	miRBase:MI0003638
MI0003638_2	0	0	0	0	0	0	0	0	0	0	0	0	0	0	0	0	0	0	1	0	hsa-miR-624-5p	miRNA	693209	ENSG00000207952	1	chr14	31483912	31483933	-	miRBase:MI0003638
MI0016866_1	0	0	0	0	0	0	0	0	0	0	0	0	0	0	0	0	0	0	0	0	hsa-miR-4503	miRNA	100616280		1	chr14	37421563	37421584	-	miRBase:MI0016866
MI0016595_1	0	0	0	0	0	0	0	0	0	0	0	0	0	0	0	0	0	0	0	0	hsa-miR-548y	miRNA	100500919		1	chr14	48230264	48230285	-	miRBase:MI0016595
MI0016867_1	0	0	0	2	0	0	0	0	0	0	0	3	0	0	0	0	0	0	0	0	hsa-miR-4504	miRNA	100616261		1	chr14	50766589	50766610	-	miRBase:MI0016867
MI0019135_1	0	0	0	0	0	0	0	0	0	0	0	0	0	0	0	0	0	0	0	0	hsa-miR-5580-3p	miRNA			1	chr14	54415145	54415166	-	miRBase:MI0019135
MI0019135_2	0	0	0	0	0	0	0	0	0	0	0	0	0	0	0	0	0	0	0	0	hsa-miR-5580-5p	miRNA			1	chr14	54415181	54415202	-	miRBase:MI0019135
MI0015839_1	0	0	0	0	0	0	0	0	0	0	0	0	0	0	0	0	0	0	0	0	hsa-miR-4308	miRNA	100422984		1	chr14	55344841	55344858	-	miRBase:MI0015839
MI0019143_1	0	0	0	0	0	0	0	0	0	0	0	0	0	0	0	0	0	0	0	0	hsa-miR-5586-3p	miRNA			1	chr14	60113680	60113701	-	miRBase:MI0019143
MI0019143_2	0	0	0	0	0	0	0	0	0	0	0	0	0	0	0	0	0	0	0	0	hsa-miR-5586-5p	miRNA			1	chr14	60113717	60113738	-	miRBase:MI0019143
MI0006411_1	0	0	0	0	0	0	0	0	0	0	0	0	0	0	0	0	0	0	0	0	hsa-miR-548h-5p	miRNA	100302249	ENSG00000221537	1	chr14	64561802	64561823	-	miRBase:MI0006411
MI0017339_1	0	0	0	0	0	0	0	0	0	0	0	0	0	0	0	0	0	0	0	0	hsa-miR-4706	miRNA	100616490		1	chr14	65511415	65511439	+	miRBase:MI0017339
MI0017341_1	0	0	0	0	0	0	0	0	0	0	0	0	0	0	0	0	0	0	0	0	hsa-miR-4708-3p	miRNA	100616176		1	chr14	65801841	65801862	-	miRBase:MI0017341
MI0017341_2	0	0	0	0	0	0	0	0	0	0	0	0	0	0	0	0	0	0	0	0	hsa-miR-4708-5p	miRNA	100616176		1	chr14	65801873	65801893	-	miRBase:MI0017341
MI0003639_1	3	0	4	16	0	0	3	24	7	2	14	18	16	10	2	0	8	17	17	19	hsa-miR-625-5p	miRNA	693210	ENSG00000207781	1	chr14	65937834	65937854	+	miRBase:MI0003639
MI0003639_2	2	4	7	8	0	5	0	2	1	3	28	33	41	7	11	0	5	41	12	36	hsa-miR-625-3p	miRNA	693210	ENSG00000207781	1	chr14	65937871	65937892	+	miRBase:MI0003639
MI0019301_1	0	0	0	0	0	0	0	0	0	0	0	0	0	0	0	0	0	0	0	0	hsa-miR-5694	miRNA			1	chr14	67908619	67908639	-	miRBase:MI0019301
MI0016868_1	0	0	0	0	0	0	0	0	0	0	0	0	0	0	0	0	0	0	0	0	hsa-miR-4505	miRNA	100616158		1	chr14	74225452	74225469	+	miRBase:MI0016868
MI0017342_1	0	0	0	0	0	0	0	0	0	0	0	0	0	0	0	0	0	0	0	0	hsa-miR-4709-3p	miRNA	100616211		1	chr14	74946838	74946860	-	miRBase:MI0017342
MI0017342_2	0	0	0	0	0	0	0	0	0	0	0	0	0	0	0	0	0	0	0	0	hsa-miR-4709-5p	miRNA	100616211		1	chr14	74946878	74946899	-	miRBase:MI0017342
MI0006394_1	0	0	0	0	0	0	0	0	0	1	0	0	0	0	0	0	0	0	0	0	hsa-miR-1260a	miRNA	100302236	ENSG00000221754	1	chr14	77732574	77732591	+	miRBase:MI0006394
MI0016869_1	0	0	0	0	0	0	0	0	0	0	0	0	0	0	0	0	0	0	0	0	hsa-miR-4506	miRNA	100616140		1	chr14	94414579	94414598	-	miRBase:MI0016869
MI0014204_1	0	0	0	0	0	0	0	0	0	0	0	0	0	0	0	0	0	0	0	6	hsa-miR-3173-3p	miRNA	100422981		1	chr14	95604260	95604281	-	miRBase:MI0014204
MI0014204_2	0	9	1	1	6	1	0	7	1	0	6	2	4	0	2	0	0	1	6	4	hsa-miR-3173-5p	miRNA	100422981		1	chr14	95604298	95604319	-	miRBase:MI0014204
MI0003772_1	1	0	0	2	1	1	1	0	0	0	2	3	5	0	0	0	2	0	1	1	hsa-miR-151b	miRNA	100616247		1	chr14	100575775	100575792	-	miRBase:MI0003772
MI0000805_1	6	14	5	6	10	1	7	21	23	8	33	22	25	20	2	1	18	25	29	20	hsa-miR-342-5p	miRNA	442909	ENSG00000199082	1	chr14	100576010	100576030	+	miRBase:MI0000805
MI0000805_2	51	96	45	95	35	37	32	59	60	94	193	96	136	94	33	46	26	82	71	106	hsa-miR-342-3p	miRNA	442909	ENSG00000199082	1	chr14	100576052	100576074	+	miRBase:MI0000805
MI0000825_1	159	279	58	187	177	74	122	207	145	140	355	592	922	107	121	151	210	253	390	249	hsa-miR-345-5p	miRNA	442910	ENSG00000198984	1	chr14	100774213	100774234	+	miRBase:MI0000825
MI0000825_2	0	0	0	0	0	0	0	0	0	0	0	0	0	0	0	0	0	0	0	0	hsa-miR-345-3p	miRNA	442910	ENSG00000198984	1	chr14	100774249	100774270	+	miRBase:MI0000825
MI0016870_1	0	0	0	0	0	0	0	0	0	0	0	0	0	0	0	0	0	0	0	0	hsa-miR-2392	miRNA	100616495		1	chr14	101280888	101280907	+	miRBase:MI0016870
MI0005118_1	0	0	0	0	0	0	0	0	0	0	0	0	0	0	0	0	0	0	0	0	hsa-miR-770-5p	miRNA	768222	ENSG00000211574	1	chr14	101318746	101318768	+	miRBase:MI0005118
MI0003132_1	0	0	3	3	4	1	0	0	8	0	8	2	5	0	0	0	0	1	0	4	hsa-miR-493-5p	miRNA	574450	ENSG00000207989	1	chr14	101335412	101335433	+	miRBase:MI0003132
MI0003132_2	1	0	0	7	0	6	0	13	1	0	19	4	2	0	0	4	2	7	1	7	hsa-miR-493-3p	miRNA	574450	ENSG00000207989	1	chr14	101335453	101335474	+	miRBase:MI0003132
MI0000806_1	0	0	0	0	0	0	0	0	0	0	0	0	2	1	0	0	0	0	0	0	hsa-miR-337-5p	miRNA	442905	ENSG00000199151	1	chr14	101340852	101340872	+	miRBase:MI0000806
MI0000806_2	0	0	0	0	0	0	0	0	0	0	0	0	0	0	0	0	0	0	0	0	hsa-miR-337-3p	miRNA	442905	ENSG00000199151	1	chr14	101340890	101340911	+	miRBase:MI0000806
MI0005563_1	0	0	0	0	0	0	0	1	0	0	1	0	0	2	0	0	0	0	0	0	hsa-miR-665	miRNA	100126315	ENSG00000211521	1	chr14	101341412	101341431	+	miRBase:MI0005563
MI0001721_1	20	15	6	47	19	20	8	31	14	26	148	157	22	33	13	63	2	47	21	30	hsa-miR-431-5p	miRNA	574038	ENSG00000208001	1	chr14	101347363	101347383	+	miRBase:MI0001721
MI0001721_2	1	0	0	2	0	2	0	4	2	0	6	6	0	0	0	5	0	1	0	0	hsa-miR-431-3p	miRNA	574038	ENSG00000208001	1	chr14	101347406	101347427	+	miRBase:MI0001721
MI0001723_1	7	11	2	22	8	3	7	9	1	2	18	21	0	7	2	8	0	9	6	2	hsa-miR-433	miRNA	574034	ENSG00000207569	1	chr14	101348286	101348307	+	miRBase:MI0001723
MI0000472_1	2	0	0	1	0	0	0	0	0	0	2	3	0	0	0	0	0	0	2	0	hsa-miR-127-5p	miRNA	406914	ENSG00000207608	1	chr14	101349338	101349359	+	miRBase:MI0000472
MI0000472_2	114	279	73	328	185	65	44	605	268	303	2296	1053	128	238	36	2196	162	444	277	327	hsa-miR-127-3p	miRNA	406914	ENSG00000207608	1	chr14	101349372	101349393	+	miRBase:MI0000472
MI0003133_1	31	1	10	39	6	13	4	53	17	15	98	134	21	13	13	41	5	52	27	49	hsa-miR-432-5p	miRNA	574451	ENSG00000207793	1	chr14	101350833	101350855	+	miRBase:MI0003133
MI0003133_2	0	0	0	0	0	1	0	0	0	0	0	0	0	0	0	0	0	0	0	0	hsa-miR-432-3p	miRNA	574451	ENSG00000207793	1	chr14	101350881	101350901	+	miRBase:MI0003133
MI0000475_1	1	0	0	1	0	0	0	0	0	0	4	0	1	0	0	5	6	0	0	0	hsa-miR-136-5p	miRNA	406927	ENSG00000207942	1	chr14	101351053	101351075	+	miRBase:MI0000475
MI0000475_2	1	0	0	13	5	5	0	14	1	19	29	41	12	7	0	0	1	6	2	1	hsa-miR-136-3p	miRNA	406927	ENSG00000207942	1	chr14	101351087	101351108	+	miRBase:MI0000475
MI0000778_1	3	7	1	6	4	3	0	14	3	0	24	18	1	3	0	19	1	7	0	8	hsa-miR-370	miRNA	442915	ENSG00000199005	1	chr14	101377523	101377544	+	miRBase:MI0000778
MI0000787_1	0	0	0	0	0	0	0	0	0	0	0	0	0	0	0	0	0	0	0	0	hsa-miR-379-5p	miRNA	494328	ENSG00000199088	1	chr14	101488408	101488428	+	miRBase:MI0000787
MI0000787_2	0	0	0	0	0	0	0	0	2	0	0	0	0	0	0	0	0	0	0	0	hsa-miR-379-3p	miRNA	494328	ENSG00000199088	1	chr14	101488446	101488467	+	miRBase:MI0000787
MI0003675_1	0	0	2	3	2	5	4	17	3	10	58	10	0	3	5	2	3	17	16	19	hsa-miR-411-5p	miRNA	693121	ENSG00000199109	1	chr14	101489677	101489697	+	miRBase:MI0003675
MI0003675_2	0	0	0	0	0	0	0	0	0	0	1	0	0	0	0	0	0	0	0	0	hsa-miR-411-3p	miRNA	693121	ENSG00000199109	1	chr14	101489712	101489733	+	miRBase:MI0003675
MI0000744_1	0	0	0	0	0	0	0	0	0	0	0	0	0	0	0	0	0	0	0	0	hsa-miR-299-5p	miRNA	407023	ENSG00000207749	1	chr14	101490137	101490158	+	miRBase:MI0000744
MI0000744_2	0	0	0	0	0	0	0	0	2	0	3	0	0	0	0	0	0	0	0	0	hsa-miR-299-3p	miRNA	407023	ENSG00000207749	1	chr14	101490169	101490190	+	miRBase:MI0000744
MI0000788_1	0	0	0	0	0	0	0	0	0	0	0	0	0	0	0	0	0	0	0	0	hsa-miR-380-5p	miRNA	494329	ENSG00000198982	1	chr14	101491358	101491379	+	miRBase:MI0000788
MI0000788_2	0	0	0	0	0	0	0	0	0	0	0	0	0	0	0	0	0	0	0	1	hsa-miR-380-3p	miRNA	494329	ENSG00000198982	1	chr14	101491393	101491414	+	miRBase:MI0000788
MI0006656_1	0	0	0	0	0	1	0	0	0	0	0	0	0	1	0	0	0	0	0	0	hsa-miR-1197	miRNA	100302250	ENSG00000221745	1	chr14	101491957	101491977	+	miRBase:MI0006656
MI0000807_1	0	0	0	0	0	0	0	0	0	0	2	0	0	0	0	0	0	0	0	0	hsa-miR-323a-5p	miRNA	442897	ENSG00000199069	1	chr14	101492084	101492105	+	miRBase:MI0000807
MI0000807_2	2	0	0	3	0	0	0	4	0	0	1	7	0	1	2	0	0	2	5	0	hsa-miR-323a-3p	miRNA	442897	ENSG00000199069	1	chr14	101492119	101492139	+	miRBase:MI0000807
MI0003757_1	2	0	0	1	0	0	0	3	1	0	22	4	0	3	1	0	0	7	0	2	hsa-miR-758	miRNA	768212	ENSG00000211582	1	chr14	101492408	101492429	+	miRBase:MI0003757
MI0001725_1	0	0	0	0	0	0	0	0	0	5	0	4	0	0	0	3	0	0	0	0	hsa-miR-329	miRNA	574408	ENSG00000207761	1	chr14	101493171	101493192	+	miRBase:MI0001725
MI0001726_1	0	0	0	0	0	0	0	0	0	5	0	4	0	0	0	3	0	0	0	0	hsa-miR-329	miRNA	574409	ENSG00000207762	1	chr14	101493488	101493509	+	miRBase:MI0001726
MI0003134_1	0	3	0	0	0	0	0	0	0	0	0	0	2	0	0	0	0	0	0	0	hsa-miR-494	miRNA	574452	ENSG00000194717	1	chr14	101496018	101496039	+	miRBase:MI0003134
MI0014205_1	0	0	0	0	0	0	0	0	0	0	0	0	0	0	0	0	0	0	0	0	hsa-miR-1193	miRNA	100422837		1	chr14	101496398	101496420	+	miRBase:MI0014205
MI0005565_1	0	0	1	1	0	0	3	2	1	0	4	1	0	0	0	5	0	0	8	0	hsa-miR-543	miRNA	100126335	ENSG00000212040	1	chr14	101498370	101498391	+	miRBase:MI0005565
MI0003135_1	0	0	0	0	0	0	0	0	0	0	0	0	0	0	0	0	0	0	0	0	hsa-miR-495	miRNA	574453	ENSG00000207743	1	chr14	101500141	101500162	+	miRBase:MI0003135
MI0000776_1	0	0	0	0	0	0	0	0	0	0	2	0	4	0	0	0	0	1	0	0	hsa-miR-376c	miRNA	442913	ENSG00000238682	1	chr14	101506069	101506089	+	miRBase:MI0000776
MI0003529_1	0	0	0	0	0	0	0	0	0	0	0	0	0	0	0	0	0	0	0	0	hsa-miR-376a-3p	miRNA	664615		1	chr14	101506455	101506475	+	miRBase:MI0003529
MI0003676_1	2	0	1	13	2	4	0	9	5	11	41	31	2	12	0	29	2	14	17	34	hsa-miR-654-5p	miRNA	724024	ENSG00000207934	1	chr14	101506571	101506592	+	miRBase:MI0003676
[truncated: 105 more rows]
